# Supplementary material for: Proteomic Analysis of Alfalfa (Medicago sativa L.) Roots in Response to Rhizobium Nodulation and Salt Stress
Source: Genes (Basel). 2022 Nov 2;13(11):2004. doi: 10.3390/genes13112004 (PMC9690670; doi:10.3390/genes13112004)
Supplement: Supplementary file 1 [file genes-13-02004-s001.zip]

Archive with 5 entries (5 files):
- supplementary figures.pdf
- Supplementary Table S1.xlsx
- Supplementary Table S2.xlsx
- Supplementary Table S3.xlsx
- Supplementary Table S4.xlsx
