# Supplementary material for: Proteomic Analysis of Alfalfa (Medicago sativa L.) Roots in Response to Rhizobium Nodulation and Salt Stress
Source: Genes (Basel). 2022 Nov 2;13(11):2004. doi: 10.3390/genes13112004 (PMC9690670; doi:10.3390/genes13112004)
Supplement: Supplementary file 1 [file genes-13-02004-s001.zip › Supplementary Table S1.xlsx]

## Sheet: CK AND S 
Table S1: Differentially expressed proteins (DEPs) in the roots when comparing alfalfa with active nodules (NA) to alfalfa without nodules (NN) under normal growth conditions (CK) and salt stress conditions (S)
Protein_ID	Description	Mass	Unique Peptide Number	CK_NA vs CK_NN				S_NA vs S_NN
				Mean Ratio	SD	q value		Mean Ratio	SD	q value
Medtr4g053330.1	| acytochrome-C oxidase/electron carrier protein | HC | chr4:19240678-19235334 | 20130731	8001.18	2|2	0.675	0.08	0.229|0.016		1.237	0.262302	0.029|0.898
Medtr6g018310.1	| ribulose bisphosphate carboxylase small chain | HC | chr6:7009014-7010704 | 20130731	20179.3	4|4	0.461	0.02	0.001|0.001		1.46193	0.16666	0.002|0.204
Medtr8g018550.1	| seed linoleate 9S-lipoxygenase | HC | chr8:6356214-6350475 | 20130731	97811.1	11|10	0.734	0.114	0.268|0.002		1.88341	0.0250804	0.001|0.002
Medtr7g104020.1	| transcriptional activator | HC | chr7:42066185-42063589 | 20130731	19660.1	5|5	1.531	0.294	0.439|0.046		0.747927	0.11492	0.611|0.003
Medtr5g093860.1	| microtubule associated protein, MAP65/ASE1 family protein | HC | chr5:40981176-40985866 | 20130731	65438.2	3|2	2.36	0.216	0.037|0.026		0.785987	0.157937	0.046|0.872
Medtr2g035170.1	| disease-resistance response protein | HC | chr2:13519529-13521345 | 20130731	17175.9	5|5	2.418	0.263	0.001|0.001		0.709377	0.0585117	0.009|0.325
Medtr1g085560.1	| peptidyl-prolyl cis-trans isomerase | HC | chr1:38219712-38222377 | 20130731	26971.4	2|2	1.335	0	0.003|0.004		0.734066	0.0133337	0.001|0.002
Medtr5g009720.1	| archaeal/vacuolar-type H+-ATPase subunit E | HC | chr5:2418104-2422596 | 20130731	26540	5|5	1.427	0.118	0.001|0.075		0.74246	0.0101336	0.001|0.002
Medtr4g102390.1	| Hsc70-interacting protein | HC | chr4:42440794-42434198 | 20130731	42188.9	8|8	1.891	0.035	0.001|0.001		0.684964	0.0443622	0.001|0.002
Medtr4g094730.2	| LysM domain GPI-anchored protein | HC | chr4:38856087-38857662 | 20130731	36686.1	2|4	1.764	0.053	0.001|0.001		0.586611	0.0364283	0.001|0.002
Medtr8g078870.1	| photosystem II oxygen-evolving enhancer protein | HC | chr8:33607858-33605619 | 20130731	35135.9	4|4	1.442	0.164	0.001|0.001		0.680703	0.0242302	0.001|0.002
Medtr1g070450.1	| 40S ribosomal protein S15-4 | HC | chr1:31246169-31248565 | 20130731	17197.4	1|1	6.457	2.956	0.013|0.020		7.22648	0.915752	0.008|0.015
Medtr2g030460.2	| stress up-regulated Nod 19 protein | LC | chr2:11461370-11463775 | 20130731	38191	4|5	3.886	1.021	0.001|0.001		1.68319	0.0920149	0.003|0.146
Medtr2g081590.1	| embryonic abundant-like protein | LC | chr2:34236783-34241999 | 20130731	30853.4	1|1	10	0	0.022|0.001		4.03331	0.0919993	0.083|0.012
Medtr1g028330.1	| glucosamine-6-phosphate isomerase/6-phosphogluconolactonase | HC | chr1:9520779-9518565 | 20130731	35181.4	5|5	4.439	0.688	0.001|0.001		4.18321	0.883158	0.001|0.002
Medtr8g075320.1	| proteasome subunit alpha type-7-A protein | HC | chr8:31843234-31840594 | 20130731	27248.2	3|3	4.646	0.395	0.001|0.001		2.83561	0.124963	0.001|0.003
Medtr7g103020.1	| triosephosphate isomerase | HC | chr7:41410097-41414162 | 20130731	33626.4	5|5	2.018	0.009	0.003|0.016		2.07827	0.436089	0.001|0.037
Medtr1g048990.1	| superoxide dismutase | HC | chr1:18924069-18927272 | 20130731	35349.5	2|4	8.401	2.261	0.296|0.001		2.34156	0.154742	0.062|0.003
Medtr4g062410.1	| 60S ribosomal L35-like protein | HC | chr4:23174266-23171645 | 20130731	14227.4	2|2	9.442	0.378	0.001|0.001		2.93869	0.103746	0.030|0.003
Medtr4g049830.1	| dienelactone hydrolase family protein | HC | chr4:17554013-17549178 | 20130731	30096.2	7|6	2.677	0.277	0.001|0.001		2.30769	0.0639916	0.001|0.002
Medtr1g087520.1	| protein disulfide isomerase-like protein | HC | chr1:39203231-39207376 | 20130731	40725.8	10|11	2.359	0.165	0.001|0.001		1.21212	0.0942552	0.110|0.011
Medtr4g127670.1	| class III peroxidase | HC | chr4:53053377-53055221 | 20130731	36161.4	10|10	6.897	0.067	0.001|0.001		3.90263	0.300654	0.001|0.002
Medtr2g088980.1	| cysteine-rich RLK (receptor-like kinase) protein | HC | chr2:37530524-37531686 | 20130731	28207.6	1|2	3.919	1.257	0.008|0.175		2.20696	0.76409	0.028|0.200
Medtr2g078010.3	| ubiquitin-conjugating enzyme | HC | chr2:32320407-32326653 | 20130731	12775.8	3|3	1.276	0.007	0.001|0.035		1.3165	0.124446	0.102|0.002
Medtr7g080060.1	| isopentenyl-diphosphate delta-isomerase | HC | chr7:30427562-30423350 | 20130731	33124	6|5	7.778	3.143	0.001|0.001		1.73883	0.214294	0.003|0.029
Medtr1g022160.2	| glucan endo-1,3-beta-glucosidase-like protein | HC | chr1:6896988-6892247 | 20130731	44699.7	7|7	3.83	1.131	0.001|0.011		2.7444	0.456916	0.002|0.028
Medtr1g058250.1	| 40S ribosomal protein S17 | HC | chr1:25639291-25638257 | 20130731	16199.7	6|6	1.301	0.076	0.035|0.218		1.77917	0.127258	0.001|0.002
Medtr5g041700.1	| expansin A10 | HC | chr5:18302055-18299811 | 20130731	27007	1|1	1.979	0.633	0.031|0.415		6.42198	1.09215	0.005|0.004
Medtr7g013660.1	| copper chaperone | HC | chr7:3949006-3946807 | 20130731	13704.7	1|1	1.526	0.157	0.029|0.001		1.32957	0.208647	0.237|0.002
Medtr5g059390.1	| formate-tetrahydrofolate ligase | HC | chr5:24632256-24636188 | 20130731	67084.5	8|7	2.128	0.141	0.001|0.001		1.36849	0.147454	0.004|0.229
Medtr2g029750.1	| peroxidase family protein | HC | chr2:11117626-11119722 | 20130731	38835.6	5|5	10	0	0.001|0.001		2.85773	0.0577348	0.001|0.002
Medtr4g021815.1	| NAD(P)-binding rossmann-fold protein | HC | chr4:7291813-7296445 | 20130731	27585.4	6|6	2.088	0.012	0.001|0.001		2.43138	0.834052	0.001|0.003
Medtr1g052175.1	| S-formylglutathione hydrolase | HC | chr1:21069543-21063765 | 20130731	31993.6	6|6	2.761	0.279	0.004|0.001		2.69448	0.184382	0.001|0.002
Medtr4g031140.1	| gaiacol peroxidase | HC | chr4:10586622-10583919 | 20130731	38470.3	2|1	5.349	0.563	0.019|0.060		3.26231	0.180336	0.013|0.020
Medtr3g100100.1	| TPR domain protein | HC | chr3:45987094-45989713 | 20130731	24602.9	5|6	5.682	0.046	0.001|0.001		3.4447	0.830932	0.001|0.002
Medtr2g029740.1	| peroxidase family protein | HC | chr2:11109182-11111999 | 20130731	39240.8	4|4	10	0	0.001|0.001		4.68777	0.585864	0.001|0.002
Medtr1g043040.1	| cytoplasmic-like malate dehydrogenase | HC | chr1:16122538-16117304 | 20130731	35861.4	4|4	4.284	0.091	0.001|0.001		9.71698	0.400249	0.001|0.002
Medtr4g127870.1	| ribulose bisphosphate carboxylase small chain | HC | chr4:53193172-53191727 | 20130731	20052.7	4|4	2.005	0.35	0.006|0.001		3.68027	0.474881	0.001|0.002
Medtr7g072510.1	| class III peroxidase | HC | chr7:26959446-26962343 | 20130731	33572.1	2|2	9.673	0.463	0.001|0.001		5.49136	0.361702	0.001|0.002
Medtr6g092620.1	| 1-aminocyclopropane-1-carboxylate oxidase | HC | chr6:34878493-34880015 | 20130731	34675.3	5|3	2.938	0.079	0.002|0.025		2.68718	0.511379	0.004|0.007
Medtr4g064933.1	| adenine nucleotide alpha hydrolase superfamily protein | HC | chr4:24270346-24268540 | 20130731	17812.4	4|4	4.021	0.206	0.001|0.001		3.23244	0.0960061	0.005|0.003
Medtr2g029850.1	| peroxidase family protein | HC | chr2:11170658-11173503 | 20130731	38485.2	2|2	6.1	0.158	0.046|0.002		1.56709	0.472415	0.005|0.834
Medtr8g011650.1	| auxin-induced in root cultures protein, putative | HC | chr8:3209959-3208954 | 20130731	24920.7	2|2	2.152	0.072	0.016|0.142		2.11654	0.257821	0.006|0.047
Medtr8g104540.3	| cytoplasmic phosphoglucomutase | HC | chr8:44042901-44050256 | 20130731	63405.1	10|11	3.289	0.259	0.012|0.028		2.62496	0.73496	0.005|0.010
Medtr8g074010.1	| phosphoserine aminotransferase | HC | chr8:31299025-31300757 | 20130731	47616	12|11	1.64	0.027	0.002|0.009		2.2148	0.179773	0.001|0.002
Medtr8g040150.1	| NADH dehydrogenase [ubiquinone] 1 alpha subcomplex subunit 6 | HC | chr8:14943934-14939663 | 20130731	15280.9	4|5	9.098	1.275	0.001|0.001		3.59921	0.32839	0.001|0.014
Medtr8g023140.1	| alanine aminotransferase | HC | chr8:8287522-8280025 | 20130731	58624.5	6|4	2.668	0.091	0.001|0.005		1.47578	0.157717	0.144|0.013
Medtr6g078140.1	| Kunitz type trypsin inhibitor / miraculin | HC | chr6:29343542-29342602 | 20130731	24086.6	2|2	2.886	0.27	0.011|0.054		2.95923	0.061908	0.005|0.093
Medtr2g094060.3	| beta-galactosidase-like protein | HC | chr2:40076600-40083146 | 20130731	76432	5|6	2.189	0.279	0.001|0.001		3.37867	1.1144	0.001|0.003
Medtr4g114030.1	| NADH-cytochrome b5 reductase-like protein | HC | chr4:46918728-46924991 | 20130731	36037.5	8|8	1.429	0.053	0.001|0.013		1.58234	0.217463	0.001|0.002
Medtr4g007030.1	| vacuolar ATP synthase subunit D, putative | HC | chr4:907900-906275 | 20130731	29000.6	5|3	2.875	0.617	0.001|0.021		2.50108	0.33749	0.003|0.011
Medtr1g007640.1	| appr-1-P processing enzyme family protein | HC | chr1:472208-476611 | 20130731	25370.9	4|3	1.62	0.032	0.013|0.224		1.73658	0.780289	0.841|0.025
Medtr2g025640.1	| fumarylacetoacetase | HC | chr2:9173850-9178776 | 20130731	46316.7	5|6	1.561	0.446	0.358|0.001		1.92812	0.2758	0.012|0.145
Medtr1g083960.1	| calreticulin | HC | chr1:37417653-37414042 | 20130731	48577.3	14|13	2.82	0.324	0.001|0.001		2.54106	0.177631	0.001|0.002
Medtr4g019090.1	| tubulin beta-1 chain | HC | chr4:5923540-5920811 | 20130731	51308.3	1|1	1.611	0.19	0.166|0.008		1.8853	0.032668	0.083|0.046
Medtr8g021130.1	| subtilisin-like serine protease | HC | chr8:7525761-7522961 | 20130731	84452.1	10|11	2.132	0.006	0.001|0.002		3.8025	0.0408939	0.001|0.002
Medtr8g073345.2	| high mobility group (HMG)-box protein | HC | chr8:31116058-31114418 | 20130731	14912.5	3|2	1.919	0.01	0.032|0.029		1.98668	0.238288	0.017|0.007
Medtr4g056100.1	| UDP-D-apiose/UDP-D-xylose synthase | HC | chr4:20490832-20487612 | 20130731	44201.4	2|2	3.413	0.206	0.001|0.001		2.05677	0.220086	0.001|0.066
Medtr3g117740.1	| translocon-associated protein alpha subunit | HC | chr3:55130444-55134283 | 20130731	28185.5	3|2	4.222	1.209	0.003|0.002		2.95907	0.362556	0.002|0.002
Medtr8g014660.1	| processing peptidase | HC | chr8:4663777-4658486 | 20130731	54912.2	8|7	5.063	2.145	0.001|0.002		2.45408	0.021292	0.019|0.068
Medtr4g085480.1	| Serine/Threonine kinase, plant-type protein, putative | HC | chr4:33344910-33346941 | 20130731	52073.2	3|3	6.175	0.511	0.002|0.004		5.30916	1.38614	0.009|0.007
Medtr7g009820.1	| polyvinylalcohol dehydrogenase-like protein | HC | chr7:2258124-2262916 | 20130731	62291.9	6|4	6.034	1.426	0.003|0.001		4.84127	1.23463	0.001|0.002
Medtr6g078290.1	| Lipid transfer protein | HC | chr6:29387667-29389179 | 20130731	23799.9	3|3	3.709	0.194	0.001|0.006		3.20782	0.34006	0.002|0.002
Medtr7g057770.1	| 60S ribosomal protein L13a-4 | HC | chr7:20904019-20902040 | 20130731	23654	2|2	4.987	0.983	0.081|0.001		3.17872	0.703929	0.009|0.009
Medtr8g106020.1	| 30S ribosomal protein S9P | HC | chr8:44750890-44749956 | 20130731	16336.8	4|4	9.348	0.922	0.001|0.001		3.40979	0.63811	0.001|0.002
Medtr4g101650.1	| monocopper oxidase SKS1-like protein | HC | chr4:42013925-42018512 | 20130731	66329.8	3|5	2.53	0.35	0.001|0.007		3.03981	0.292666	0.001|0.004
Medtr7g081750.1	| subtilisin-like serine protease | HC | chr7:31194415-31204034 | 20130731	87143.9	4|4	5.764	0.973	0.008|0.003		9.16667	1.17851	0.001|0.002
Medtr8g076210.1	| serine carboxypeptidase S28 family protein | HC | chr8:32272007-32277740 | 20130731	51705.2	3|1	5.421	0.414	0.066|0.010		2.95094	1.41651	0.436|0.044
Medtr1g115900.1	| cationic peroxidase | HC | chr1:52344943-52342787 | 20130731	36810.9	3|2	2.759	1.336	0.006|0.268		2.74935	0.644563	0.002|0.026
Medtr3g094710.1	| LRR receptor-like kinase family protein | HC | chr3:43213728-43208361 | 20130731	113944	2|2	2.807	1.191	0.379|0.032		7.07469	4.13701	0.003|0.367
Medtr5g074710.1	| peroxidase family protein | HC | chr5:31754814-31752761 | 20130731	36338.7	4|3	2.895	0.065	0.016|0.089		6.45032	1.75644	0.009|0.004
Medtr4g036260.1	| quinone-oxidoreductase-like protein | HC | chr4:11843528-11837728 | 20130731	33248.8	4|3	2.729	0.005	0.001|0.001		3.68249	0.210611	0.001|0.002
Medtr3g065250.1	| glutamine synthetase domain protein | HC | chr3:29444625-29440650 | 20130731	39293.7	4|5	1.632	0.244	0.013|0.536		1.33771	0.0833507	0.001|0.118
Medtr2g047975.1	| transmembrane protein, putative | HC | chr2:21103008-21100608 | 20130731	35249.4	2|2	2.247	0.349	0.024|0.001		1.38081	0.120872	0.249|0.044
Medtr4g017630.1	| tubulin beta-1 chain | HC | chr4:5530321-5533227 | 20130731	51037.2	4|4	1.317	0.051	0.257|0.048		1.28003	0.215858	0.004|0.523
Medtr8g080460.1	| 60S ribosomal protein L17A | HC | chr8:34598795-34594132 | 20130731	19859.6	1|1	10	0	0.001|0.001		5.46513	0.0844685	0.001|0.002
Medtr7g015970.1	| alpha-1,4-glucan-protein synthase [UDP-forming]-like protein | HC | chr7:5020406-5016982 | 20130731	41166.7	4|3	4.813	2.622	0.006|0.014		3.36196	0.748253	0.002|0.003
Medtr8g089790.1	| 60S acidic ribosomal protein | HC | chr8:37423779-37422494 | 20130731	12053.8	2|2	2.307	0.113	0.001|0.003		1.55227	0.0459826	0.001|0.002
Medtr4g059400.1	| 60S ribosomal L12-like protein | HC | chr4:21782971-21784026 | 20130731	17882.7	3|3	1.521	0.187	0.041|0.001		1.34681	0.00384782	0.072|0.026
Medtr2g022490.1	| extracellular dermal glycoprotein | HC | chr2:7775469-7773555 | 20130731	46238.8	1|3	5.574	6.259	0.020|0.738		4.02003	2.73275	0.295|0.009
Medtr2g029830.1	| peroxidase family protein | HC | chr2:11154642-11157160 | 20130731	38350.3	2|2	9.587	0.584	0.001|0.001		3.01346	0.300298	0.001|0.002
Medtr0018s0260.1	| succinate dehydrogenase [ubiquinone] iron-sulfur subunit | HC | scaffold0018:155379-159912 | 20130731	32098	7|8	2.791	0.339	0.008|0.009		2.48855	0.0700366	0.001|0.002
Medtr1g030230.1	| GDSL-like lipase/acylhydrolase | HC | chr1:10483486-10486409 | 20130731	42573.6	1|1	10	0	0.001|0.001		10	0	0.001|0.003
Medtr2g033550.1	| desiccation PCC13-like protein | HC | chr2:12770821-12772122 | 20130731	32330.7	3|3	7.924	2.936	0.003|0.005		3.04147	0.260685	0.004|0.003
Medtr1g054205.1	| peroxidase family protein | HC | chr1:23229599-23231785 | 20130731	35311.2	3|3	2.986	0.539	0.017|0.017		2.95263	1.10127	0.057|0.003
Medtr2g013540.1	| TCP-1/cpn60 chaperonin family protein | HC | chr2:3653927-3660361 | 20130731	60937.7	6|6	2.486	0.265	0.001|0.002		1.49362	0.0567481	0.010|0.010
Medtr1g104800.1	| plastocyanin-like domain protein | HC | chr1:47218566-47220241 | 20130731	19904.9	2|3	9.442	0.378	0.001|0.007		2.70048	0.0876165	0.019|0.003
Medtr4g095450.1	| class III peroxidase | HC | chr4:39800287-39803474 | 20130731	35893.1	9|9	6.181	1.013	0.001|0.001		5.54534	0.476604	0.001|0.002
Medtr3g008180.2	| isoaspartyl peptidase/L-asparaginase | HC | chr3:1359647-1357688 | 20130731	27830.8	1|1	9	1.414	0.481|0.036		9.46429	0.757614	0.034|0.056
Medtr3g463370.1	| legume lectin beta domain protein | HC | chr3:25370612-25371456 | 20130731	26203.5	2|2	3.856	0.643	0.001|0.001		10	0	0.001|0.002
Medtr2g029860.1	| peroxidase family protein | HC | chr2:11176657-11179529 | 20130731	38041.3	2|2	1.984	0.022	0.007|0.011		1.52107	0.0865672	0.010|0.056
Medtr3g013635.2	| 40S ribosomal protein S19-1 | HC | chr3:3697601-3703979 | 20130731	16037.3	4|4	3.97	0.993	0.001|0.001		4.31163	0.10513	0.001|0.002
Medtr3g072190.2	| peroxidase family protein | HC | chr3:32424934-32423488 | 20130731	27421.9	4|4	4.105	0.962	0.001|0.009		3.16373	0.16257	0.001|0.010
Medtr2g034470.2	| glucan endo-1,3-beta-glucosidase | HC | chr2:13153717-13151840 | 20130731	36545.6	5|5	4.341	0.319	0.076|0.003		3.3717	0.508618	0.009|0.005
Medtr5g094230.2	| glycerophosphoryl diester phosphodiesterase family protein | HC | chr5:41156721-41162982 | 20130731	72116.8	5|3	9.167	1.179	0.001|0.001		3.13606	0.263331	0.001|0.002
Medtr1g083330.1	| 26S proteasome regulatory particle triple-A ATPase protein | HC | chr1:37079846-37084277 | 20130731	47637.5	10|9	2.191	0.051	0.004|0.003		1.65271	0.113685	0.031|0.003
Medtr4g020090.1	| uracil phosphoribosyltransferase | HC | chr4:6435858-6444452 | 20130731	30640.1	2|2	6.412	5.074	0.001|0.173		7.99401	2.8369	0.001|0.125
Medtr8g098400.1	| phospholipid hydroperoxide glutathione peroxidase | HC | chr8:40892135-40894120 | 20130731	19489.7	2|1	2.451	1.186	0.016|0.001		1.4774	0.271601	0.002|0.159
Medtr4g057685.4	| lactoylglutathione lyase-like protein | HC | chr4:21217095-21208948 | 20130731	20974.2	9|7	1.511	0.026	0.006|0.004		1.95842	0.07588	0.001|0.002
Medtr7g074570.1	| 2,3-bisphosphoglycerate-independent phosphoglycerate mutase | HC | chr7:27864779-27859908 | 20130731	60710	9|10	2.86	0.333	0.001|0.001		1.80329	0.169405	0.001|0.029
Medtr5g077130.1	| adenine nucleotide alpha hydrolase superfamily protein | HC | chr5:32917449-32915650 | 20130731	18211.6	4|4	2.524	0.273	0.007|0.007		2.18722	0.218779	0.004|0.007
Medtr0332s0020.1	| thioredoxin protein | HC | scaffold0332:5055-7693 | 20130731	25746.3	3|3	8.356	2.325	0.001|0.001		6.45329	1.83657	0.001|0.003
Medtr3g100620.1	| general regulatory factor 2 | HC | chr3:46283001-46285737 | 20130731	28515.2	2|2	10	0	0.006|0.001		1.56338	0.210648	0.341|0.009
Medtr1g023210.1	| papain family cysteine protease | HC | chr1:7398040-7401108 | 20130731	40523	3|3	3.442	0.489	0.013|0.096		2.7706	0.543015	0.003|0.014
Medtr7g029030.1	| peroxidase family protein | HC | chr7:10090989-10086567 | 20130731	35210.5	4|4	6.187	0.805	0.001|0.003		2.62728	0.117025	0.028|0.003
Medtr7g033445.1	| polygalacturonase inhibitor | LC | chr7:12079988-12078849 | 20130731	38315.2	2|2	6.497	4.954	0.011|0.014		10	0	0.005|0.003
Medtr5g021060.1	| peroxidase family protein | HC | chr5:8077980-8080458 | 20130731	37217.9	9|8	10	0	0.001|0.001		8.32253	1.44711	0.001|0.002
Medtr7g065980.1	| laccase/diphenol oxidase family protein | HC | chr7:23984571-23988444 | 20130731	64212.6	6|5	3.899	0.075	0.001|0.001		1.72388	0.0650957	0.005|0.003
Medtr5g017090.1	| MAP3K-like kinase | HC | chr5:6216335-6211733 | 20130731	45093.7	3|3	5.208	1.473	0.002|0.001		4.64515	1.3314	0.011|0.006
Medtr5g083860.1	| class III peroxidase | HC | chr5:36189329-36191603 | 20130731	35566.4	3|3	4.996	0.97	0.020|0.024		4.01645	0.363528	0.002|0.003
Medtr8g099550.1	| dynamin-like protein 1E | HC | chr8:42036981-42044826 | 20130731	68440.8	8|10	2.677	0.015	0.001|0.001		1.53687	0.416674	0.040|0.023
Medtr6g017205.1	| FAD-binding berberine family protein | LC | chr6:6838164-6839789 | 20130731	61374.8	1|3	2.986	0.239	0.011|0.001		1.86244	0.117497	0.028|0.003
Medtr4g081100.1	| plastocyanin-like domain protein | HC | chr4:31394809-31394041 | 20130731	24098.6	4|5	1.586	0.012	0.001|0.001		1.2355	0.0205052	0.199|0.019
Medtr1g099310.1	| chitinase | HC | chr1:44834080-44835334 | 20130731	31742.3	2|2	3.261	0.476	0.001|0.001		2.83905	1.20347	0.029|0.003
Medtr8g039540.1	| aspartic proteinase nepenthesin-like protein | HC | chr8:14701626-14705725 | 20130731	47610.4	7|7	8.443	0.252	0.001|0.001		10	0	0.001|0.002
Medtr2g009270.1	| 3,4-dihydroxy-2-butanone 4-phosphate synthase | HC | chr2:1848020-1852661 | 20130731	59101.9	6|6	7.58	1.164	0.001|0.001		3.23982	1.26205	0.001|0.024
Medtr0167s0060.1	| 20S proteasome alpha subunit E1 | HC | scaffold0167:34688-27798 | 20130731	25544.2	8|7	3.068	0.04	0.001|0.001		1.75766	0.0262114	0.001|0.002
Medtr1g085140.1	| rhicadhesin receptor | HC | chr1:38012294-38013700 | 20130731	23233.2	3|3	2.423	0.979	0.050|0.005		2.8998	0.725728	0.002|0.002
Medtr8g072000.2	| pectinacetylesterase family protein | HC | chr8:30384502-30389758 | 20130731	44111.7	5|5	3.024	0.142	0.001|0.001		3.46603	0.496056	0.001|0.002
Medtr3g008250.3	| prohibitin complex protein | HC | chr3:1385452-1381094 | 20130731	30297	5|4	3.631	0.757	0.001|0.001		1.71729	0.0833142	0.005|0.003
Medtr6g078070.1	| Kunitz type trypsin inhibitor / miraculin | HC | chr6:29323925-29323018 | 20130731	22710.8	4|4	3.566	0.099	0.001|0.001		1.54736	0.176611	0.024|0.227
Medtr7g072480.1	| cationic peroxidase | HC | chr7:26949950-26952340 | 20130731	34822.4	2|3	3.341	1.242	0.002|0.040		2.73818	1.05521	0.001|0.027
Medtr1g023590.1	| 60S ribosomal protein L13a-4 | HC | chr1:7574582-7578394 | 20130731	23613.1	2|2	7.633	1.611	0.005|0.025		5.38721	2.857	0.039|0.009
Medtr3g087510.1	| PLAT-plant-stress protein | HC | chr3:39668097-39666854 | 20130731	21191.2	3|3	3.707	0.65	0.001|0.001		1.49088	0.0706469	0.005|0.052
Medtr5g075690.1	| cytochrome B-c1 complex, subunit 8 | HC | chr5:32215219-32209757 | 20130731	20138.4	2|2	2.827	0.381	0.007|0.011		2.67416	0.414652	0.009|0.002
Medtr4g116920.1	| glycoside hydrolase family 18 protein | HC | chr4:48424872-48423529 | 20130731	40285	2|2	7.913	1.437	0.036|0.072		4.37171	0.45697	0.141|0.034
Medtr2g461970.1	| alpha-1,4-glucan-protein synthase [UDP-forming]-like protein | HC | chr2:25636216-25632722 | 20130731	41435.9	1|1	2.255	0.4	0.072|0.024		2.57667	0.117245	0.030|0.062
Medtr3g106585.1	| Kunitz type trypsin inhibitor | HC | chr3:49272286-49271048 | 20130731	23219.8	4|4	2.794	0.67	0.001|0.001		2.31183	0.347493	0.001|0.002
Medtr1g090773.3	| binding to TOMV RNA 1L (long form) protein | HC | chr1:40791432-40785065 | 20130731	35868	10|8	2.318	0.019	0.001|0.001		1.76409	0.305619	0.092|0.004
Medtr7g098290.2	| 60S ribosomal L23-like protein | HC | chr7:39328210-39327083 | 20130731	13536.3	4|4	2.189	0.125	0.001|0.001		7.4749	1.62039	0.001|0.002
Medtr7g092740.1	| polygalacturonase inhibitor | HC | chr7:36789043-36787571 | 20130731	38583.3	4|4	3.25	0.437	0.008|0.001		5.85025	1.75639	0.004|0.002
Medtr1g014210.1	| phospholipid hydroperoxide glutathione peroxidase | HC | chr1:3070739-3066377 | 20130731	26603.6	4|3	2.686	0.423	0.040|0.218		1.91723	0.396787	0.005|0.404
Medtr3g118390.1	| Chitinase (Class I) / Hevein | HC | chr3:55413457-55415176 | 20130731	42691.6	3|4	8.773	0.109	0.001|0.001		4.3303	0.106043	0.001|0.002
Medtr3g116830.1	| adenine nucleotide alpha hydrolase superfamily protein | HC | chr3:54637423-54635491 | 20130731	19851.3	4|4	3.351	0.206	0.001|0.004		1.30054	0.219294	0.002|0.675
Medtr4g019110.1	| tubulin beta-1 chain | HC | chr4:5936956-5934146 | 20130731	51056.2	3|3	2.954	1.326	0.006|0.017		1.72974	0.139181	0.001|0.005
Medtr7g103620.1	| phosphopyruvate hydratase | HC | chr7:41939728-41944998 | 20130731	47991.5	18|18	2.452	0.051	0.001|0.001		3.10706	0.0955227	0.001|0.002
Medtr4g084040.5	| glutathione S-transferase-like protein | HC | chr4:32724734-32721836 | 20130731	37828.8	4|4	3.637	0.491	0.058|0.032		3.90103	0.279065	0.002|0.003
Medtr2g040880.1	| class III acidic endochitinase | HC | chr2:17907907-17908347 | 20130731	16441.2	1|1	3.013	0.407	0.001|0.001		10	0	0.001|0.002
Medtr2g034480.1	| glucan endo-1,3-beta-glucosidase | HC | chr2:13158771-13161430 | 20130731	40027.2	4|4	10	0	0.001|0.001		7.82005	1.23829	0.001|0.002
Medtr1g072450.1	| xyloglucanase-specific endoglucanase inhibitor protein | HC | chr1:32148868-32147158 | 20130731	47383.9	3|3	10	0	0.029|0.001		4.07436	1.17041	0.014|0.159
Medtr1g010120.1	| glucan endo-1,3-beta-glucosidase-like protein | HC | chr1:1751260-1754940 | 20130731	52422.2	4|5	7.924	2.936	0.002|0.003		4.20756	1.57202	0.005|0.023
Medtr4g087520.1	| O-acetylserine (thiol) lyase | HC | chr4:34369589-34363945 | 20130731	28647.1	7|4	1.257	0.225	0.019|0.921		1.74539	0.332074	0.026|0.332
Medtr1g098220.2	| ribosomal protein S13P/S18e | HC | chr1:44206397-44208481 | 20130731	15411.1	1|1	6.35	0.086	0.043|0.009		4.83237	1.43625	0.132|0.012
Medtr6g011390.1	| porin/voltage-dependent anion-selective channel protein | HC | chr6:3211704-3207208 | 20130731	29940.7	7|7	1.319	0.118	0.588|0.009		4.97482	0.777876	0.001|0.002
Medtr0276s0050.1	| annexin D8 | HC | scaffold0276:20340-17545 | 20130731	35703.6	9|9	5.104	0.147	0.001|0.001		5.42538	1.75544	0.001|0.002
Medtr5g010635.1	| pathogenesis-related thaumatin family protein | HC | chr5:2887780-2886629 | 20130731	27162.4	1|1	8.356	2.325	0.007|0.021		3.52314	1.00996	0.001|0.003
Medtr6g024135.1	| 20S proteasome subunit alpha | HC | chr6:8583684-8578254 | 20130731	27602.8	6|6	2.732	0.583	0.006|0.003		1.31249	0.158407	0.012|0.681
Medtr1g099320.1	| chitinase | HC | chr1:44837562-44838789 | 20130731	32327.3	2|1	6.29	3.192	0.656|0.049		3.21565	0.651705	0.043|0.146
Medtr1g011880.1	| cytochrome B-c1 complex subunit 7 | HC | chr1:2251690-2255411 | 20130731	14426.6	5|3	3.885	0.096	0.006|0.007		1.98721	0.166951	0.011|0.170
Medtr5g064500.1	| phospho-2-dehydro-3-deoxyheptonate aldolase | HC | chr5:27089729-27094453 | 20130731	59408.2	4|7	1.998	0.448	0.037|0.321		2.73675	1.87849	0.010|0.092
Medtr5g092080.2	| lipocalin-like domain protein | HC | chr5:40202441-40206173 | 20130731	37796.6	3|5	2.656	0.13	0.019|0.007		2.14252	0.0713699	0.028|0.003
Medtr3g005430.1	| 40S ribosomal S9-like protein | HC | chr3:200775-202751 | 20130731	22972.4	7|7	7.356	0.911	0.001|0.001		3.54321	0.645999	0.001|0.002
Medtr2g096940.1	| cytosolic triosephosphate isomerase | HC | chr2:41427205-41430392 | 20130731	27294.2	6|5	5.634	0.022	0.001|0.001		1.58371	0.0673329	0.001|0.002
Medtr5g018770.1	| CAP, cysteine-rich secretory protein, antigen 5 | HC | chr5:7012828-7013595 | 20130731	20541.3	3|2	2.232	0.498	0.001|0.020		2.6482	0.377948	0.003|0.003
Medtr7g037830.1	| proteasome subunit beta type-7-A protein | HC | chr7:13961736-13955040 | 20130731	29742	1|1	5.405	2.386	0.041|0.001		3.39946	0.509035	0.043|0.025
Medtr3g100500.1	| aspartic proteinase nepenthesin-like protein | HC | chr3:46229075-46230886 | 20130731	47446.9	6|6	3.979	0.522	0.001|0.002		5.0986	0.311905	0.001|0.002
Medtr1g018840.2	| papain family cysteine protease | HC | chr1:5550773-5546467 | 20130731	51663.6	6|6	3.728	0.43	0.001|0.001		4.70932	0.667551	0.001|0.002
Medtr8g094590.2	| eukaryotic aspartyl protease family protein | HC | chr8:39499506-39496527 | 20130731	34313.6	1|2	3.659	2.229	0.047|0.034		2.6113	0.631872	0.028|0.110
Medtr7g116340.1	| peptidyl-prolyl cis-trans isomerase | HC | chr7:47977433-47979285 | 20130731	18858.3	3|3	2.781	0.288	0.001|0.002		2.47865	0.654107	0.001|0.006
Medtr5g014410.1	| M20 peptidase acetylornithine deacetylase | HC | chr5:4846984-4851709 | 20130731	48743.5	3|3	3.565	1.134	0.013|0.104		2.26705	0.20988	0.011|0.102
Medtr7g017900.2	| decarboxylating-like 6-phosphogluconate dehydrogenase | HC | chr7:5749163-5753048 | 20130731	53868.7	8|6	5.198	0.419	0.001|0.001		1.75725	0.100277	0.008|0.004
Medtr1g114050.1	| core histone H2A/H2B/H3/H4 | HC | chr1:51448842-51449237 | 20130731	14142.8	3|3	2.495	0.079	0.002|0.001		3.5525	0.0267708	0.001|0.002
Medtr8g096820.1	| gamma carbonic anhydrase-like protein | HC | chr8:40644152-40639262 | 20130731	28000.6	5|4	1.636	0.036	0.025|0.067		5.82235	2.24161	0.001|0.003
Medtr0045s0110.1	| DUF642 family protein | HC | scaffold0045:57939-54432 | 20130731	40320.9	3|2	2.27	0.611	0.031|0.057		1.92819	0.0735571	0.032|0.150
Medtr2g029800.1	| peroxidase family protein | HC | chr2:11135602-11138195 | 20130731	38584.5	3|3	6.55	1.135	0.001|0.001		3.96832	0.02227	0.001|0.002
Medtr7g107380.1	| 40S ribosomal protein S5-2 | HC | chr7:43808050-43812723 | 20130731	23086.2	3|3	5.849	1.093	0.006|0.020		4.98781	0.0527718	0.002|0.002
Medtr5g020740.1	| phenylcoumaran benzylic ether reductase-like protein Fi1 | HC | chr5:7941706-7943809 | 20130731	33836.7	6|4	4.016	0.442	0.001|0.001		2.23161	0.388427	0.001|0.012
Medtr6g043240.1	| peroxidase family protein | HC | chr6:14950373-14945703 | 20130731	38653.6	8|7	10	0	0.001|0.001		8.87597	1.58962	0.001|0.002
Medtr8g076820.1	| peroxidase family protein | HC | chr8:32581990-32579868 | 20130731	37391.8	1|2	6.722	0.668	0.050|0.007		8.57143	2.02031	0.029|0.033
Medtr3g460780.1	| fasciclin-like arabinogalactan protein | HC | chr3:23879139-23880737 | 20130731	45045	2|2	2.388	0.089	0.001|0.001		1.40216	0.0998407	0.282|0.032
Medtr1g109200.1	| fructose-bisphosphate aldolase | HC | chr1:49366902-49363434 | 20130731	42736.9	5|5	2.477	0.199	0.003|0.001		2.70178	0.363164	0.001|0.002
Medtr7g023690.1	| polygalacturonase inhibitor protein | LC | chr7:7740066-7739073 | 20130731	24142.1	1|1	7.354	2.456	0.003|0.013		10	0	0.028|0.108
Medtr5g074970.1	| class III peroxidase | HC | chr5:31854084-31858298 | 20130731	36267.4	5|6	2.02	0.017	0.049|0.005		1.93713	0.105978	0.009|0.007
Medtr3g074930.1	| inactive purple acid phosphatase-like protein | HC | chr3:33854978-33861396 | 20130731	70822.2	5|6	3.313	1.087	0.018|0.004		4.00058	0.067892	0.006|0.002
Medtr3g014290.1	| aspartic proteinase nepenthesin-like protein | HC | chr3:4039208-4035274 | 20130731	45404.4	2|2	7.128	4.062	0.003|0.013		5.94797	2.99325	0.022|0.019
Medtr5g004600.1	| chaperone protein dnaJ, putative | HC | chr5:27271-29797 | 20130731	19648.8	2|2	7.222	3.928	0.001|0.089		6.65563	4.72965	0.005|0.031
Medtr8g088860.1	| glutelin type-B-like protein | HC | chr8:36920325-36923073 | 20130731	38852.7	3|3	3.298	0.692	0.004|0.045		2.00823	0.0285148	0.003|0.012
Medtr5g033090.1	| 60S ribosomal protein L27a-3 | HC | chr5:14260828-14261709 | 20130731	16533.2	3|4	2.844	0.539	0.036|0.003		1.87068	0.288515	0.019|0.033
Medtr2g098010.1	| proteasome subunit beta protein | HC | chr2:41876193-41871507 | 20130731	24760.1	5|4	4.11	1.019	0.005|0.041		3.97965	1.1385	0.038|0.027
Medtr3g109210.1	| proteasome subunit beta protein | HC | chr3:50493505-50489857 | 20130731	24923.5	4|4	4.34	0.761	0.001|0.001		3.88624	0.874359	0.001|0.018
Medtr2g084000.1	| lignin biosynthetic peroxidase | HC | chr2:35277261-35274824 | 20130731	35036.8	1|1	10	0	0.001|0.001		9.80769	0.271964	0.002|0.002
Medtr7g445370.1	| hypothetical protein | HC | chr7:15310254-15322182 | 20130731	29467.3	4|4	4.884	2.459	0.012|0.004		2.18592	0.0236497	0.003|0.028
Medtr2g029815.1	| peroxidase family protein | HC | chr2:11144936-11146485 | 20130731	38319.2	1|1	3.482	0.778	0.028|0.024		3.31832	0.394289	0.002|0.014
Medtr7g111240.2	| rhicadhesin receptor | HC | chr7:45647518-45645954 | 20130731	22335	3|3	5.986	1.287	0.001|0.001		4.60986	0.120172	0.001|0.002
Medtr3g111980.1	| allergenic isoflavone reductase-like protein Bet protein | HC | chr3:52399890-52406085 | 20130731	34282.2	6|6	2.221	0.226	0.001|0.001		1.8035	0.0160989	0.001|0.002
Medtr4g091900.2	| NAD(P)H:quinone oxidoreductase, type IV protein | HC | chr4:36461214-36462818 | 20130731	20118.2	4|5	1.844	0.096	0.004|0.001		1.57857	0.108985	0.001|0.002
Medtr5g069055.1	| fructose-bisphosphate aldolase | HC | chr5:29239353-29236561 | 20130731	38373.9	7|7	3.478	0.606	0.001|0.001		3.24293	0.0966298	0.001|0.002
Medtr2g029560.1	| peroxidase family protein | HC | chr2:11095109-11098486 | 20130731	37799.8	1|1	6.069	0.312	0.002|0.002		1.95817	0.140627	0.001|0.004
Medtr8g098410.2	| phospholipid hydroperoxide glutathione peroxidase | HC | chr8:40887388-40890406 | 20130731	18471.4	2|2	1.845	0.111	0.004|0.006		1.62543	0.139597	0.002|0.033
Medtr4g030140.1	| dynamin-2B-like protein | HC | chr4:10433929-10449261 | 20130731	100376	10|8	1.878	0.267	0.001|0.021		1.56168	0.330439	0.012|0.205
Medtr2g076490.1	| epidermis-specific secreted EP1-like glycoprotein | HC | chr2:32030843-32032739 | 20130731	55735.6	7|6	2.814	0.268	0.001|0.001		4.24939	1.13295	0.001|0.007
Medtr3g092460.1	| cytosolic class II small heat-shock protein | HC | chr3:42236545-42237854 | 20130731	26535.3	7|6	1.584	0.141	0.001|0.010		3.57733	0.422341	0.001|0.002
Medtr8g040740.1	| 40S ribosomal protein S19-1 | HC | chr8:15181588-15178235 | 20130731	15985.3	3|3	3.205	0.261	0.002|0.001		3.57006	0.188994	0.003|0.005
Medtr4g074980.2	| lignin-forming anionic peroxidase | HC | chr4:28587774-28586329 | 20130731	27768.8	1|1	7.25	1.245	0.002|0.001		6.8496	3.16969	0.002|0.020
Medtr6g060570.1	| phosphopyruvate hydratase | HC | chr6:20889731-20885087 | 20130731	46454.9	10|7	1.784	0.461	0.126|0.001		3.12851	0.932492	0.001|0.002
Medtr7g081500.1	| subtilisin-like serine protease | HC | chr7:31114135-31106020 | 20130731	84946.8	2|2	3.766	1.817	0.043|0.014		6.2307	2.41238	0.033|0.011
Medtr8g087460.1	| fasciclin domain protein | HC | chr8:36150681-36151957 | 20130731	32433	3|3	1.578	0.161	0.006|0.001		1.5778	0.145484	0.001|0.003
Medtr8g038460.1	| histone H4 domain protein | HC | chr8:14261400-14260862 | 20130731	11384.4	6|7	10	0	0.001|0.001		3.59203	0.236698	0.001|0.002
Medtr7g009330.1	| porin/voltage-dependent anion-selective channel protein | HC | chr7:2022950-2017988 | 20130731	29687.6	7|7	2.891	0.083	0.001|0.001		4.1453	0.423055	0.001|0.002
Medtr5g097940.1	| aldo/keto reductase family oxidoreductase | HC | chr5:42889718-42890852 | 20130731	35017.2	6|6	3.146	0.084	0.001|0.001		1.38911	0.0245562	0.031|0.034
Medtr3g466200.1	| anionic peroxidase swpb3 protein | HC | chr3:27210562-27214712 | 20130731	35120	3|3	7.525	3.5	0.083|0.004		4.59835	1.39759	0.009|0.009
Medtr8g463760.1	| malate dehydrogenase | HC | chr8:22494348-22490385 | 20130731	35985	9|6	7.782	0.682	0.001|0.001		10	0	0.001|0.002
Medtr7g090160.1	| pyrroline-5-carboxylate reductase | HC | chr7:35393068-35388752 | 20130731	28448.1	5|5	3.198	1.226	0.005|0.018		2.25309	0.288374	0.004|0.003
Medtr3g094650.1	| class III peroxidase | HC | chr3:43186495-43190575 | 20130731	35263.6	1|1	9.464	0.758	0.031|0.013		10	0	0.048|0.175
Medtr2g026500.1	| NADH-ubiquinone oxidoreductase complex I, 21 kDa subunit | HC | chr2:9581138-9580356 | 20130731	10855.5	2|2	7.475	3.571	0.005|0.036		4.68386	2.10573	0.003|0.101
Medtr5g020840.1	| soluble inorganic pyrophosphatase | HC | chr5:7983706-7988346 | 20130731	24362.3	3|2	1.559	0.103	0.043|0.250		1.78325	0.312193	0.243|0.044
Medtr2g090910.1	| 60S ribosomal protein L10-2 | HC | chr2:39036729-39034243 | 20130731	25729.4	3|4	10	0	0.014|0.001		4.47594	2.34623	0.131|0.006
Medtr7g107520.1	| cationic peroxidase | HC | chr7:43861413-43859568 | 20130731	35952.3	4|5	4.082	0.047	0.050|0.001		3.58948	0.558031	0.012|0.005
Medtr2g075140.1	| receptor-like kinase | HC | chr2:31416053-31422504 | 20130731	68877.4	4|4	2.881	0.429	0.007|0.015		4.31481	0.445215	0.008|0.027
Medtr8g099185.1	| decarboxylating-like 6-phosphogluconate dehydrogenase | HC | chr8:41714344-41712110 | 20130731	54075.5	8|8	3.235	0.844	0.001|0.001		2.28129	0.165166	0.001|0.002
Medtr7g084040.1	| glycoside hydrolase family 38 amine-terminal domain protein | HC | chr7:32401043-32391096 | 20130731	115527	4|5	1.69	0.036	0.020|0.026		1.35965	0.262963	0.191|0.002
Medtr1g038920.1	| N-acyl-L-amino-acid amidohydrolase | HC | chr1:14434763-14439620 | 20130731	50291.6	5|5	2.939	1.18	0.004|0.036		2.67985	0.406597	0.004|0.027
Medtr2g028670.1	| cofilin/actin-depolymerizing factor-like protein | HC | chr2:10633547-10636130 | 20130731	16227.1	2|2	2.182	0.064	0.001|0.140		2.62263	0.487518	0.001|0.104
Medtr1g076130.1	| cytoplasmic-like malate dehydrogenase | HC | chr1:33721743-33725370 | 20130731	35866.5	2|2	6.475	4.985	0.020|0.001		6.53846	4.89535	0.038|0.011
Medtr4g046713.1	| peroxidase family protein | HC | chr4:16527516-16525346 | 20130731	36443.7	6|6	3.384	0.194	0.001|0.001		4.45509	0.308022	0.001|0.002
Medtr4g013385.1	| disease resistance response protein | HC | chr4:3845568-3844555 | 20130731	21407.9	2|2	8.375	1.885	0.001|0.001		3.7681	0.110391	0.001|0.002
Medtr3g005170.2	| cinnamyl-alcohol dehydrogenase-like protein | HC | chr3:87387-90785 | 20130731	32686.2	5|3	3.269	0.06	0.002|0.001		2.02388	0.51301	0.184|0.004
Medtr4g117400.1	| endo-1,3; 1,4-beta-D-glucanase-like protein | HC | chr4:48695639-48704125 | 20130731	32529.8	3|3	2.542	0.388	0.016|0.023		1.94766	0.0910989	0.045|0.072
Medtr4g077190.1	| sulfite reductase [ferredoxin] protein | HC | chr4:29574797-29570101 | 20130731	76868.3	3|4	2.667	0.82	0.162|0.023		1.79417	0.537038	0.031|0.540
Medtr7g080090.1	| 60S ribosomal L35-like protein | HC | chr7:30434335-30433931 | 20130731	14326.4	2|2	6.192	1.274	0.004|0.013		2.71771	0.468208	0.002|0.151
Medtr3g009050.1	| LRR receptor-like kinase | HC | chr3:1770059-1768283 | 20130731	53381	4|5	6.37	3.848	0.001|0.103		3.64863	1.60664	0.011|0.171
Medtr5g030940.1	| zincin-like metalloprotease family protein | HC | chr5:13263253-13255320 | 20130731	89101.5	11|8	3.08	0.406	0.001|0.050		1.7958	0.0410356	0.014|0.161
Medtr1g030265.1	| GDSL-like lipase/acylhydrolase | HC | chr1:10497902-10501086 | 20130731	39615	1|1	10	0	0.001|0.001		7.77428	2.10007	0.001|0.002
Medtr5g016590.1	| 20S proteasome subunit alpha | HC | chr5:5961707-5965480 | 20130731	27424.8	3|4	2.4	0.491	0.022|0.019		2.67032	0.196111	0.055|0.003
Medtr2g029820.1	| peroxidase family protein | HC | chr2:11148216-11150525 | 20130731	38749.4	5|5	3.684	0.634	0.001|0.001		2.30422	0.157315	0.001|0.002
Medtr4g050400.1	| leguminosin group578 secreted peptide | HC | chr4:17844530-17842530 | 20130731	16466.1	1|1	6.597	4.812	0.040|0.020		3.17092	0.0923877	0.001|0.005
Medtr7g034395.2	| zinc-binding dehydrogenase family oxidoreductase | HC | chr7:12874810-12878349 | 20130731	33904.9	8|9	3.589	0.514	0.001|0.001		5.54021	0.0217037	0.001|0.002
Medtr2g034090.1	| ATP:citrate lyase | HC | chr2:13014494-13008447 | 20130731	66289.2	7|6	2.494	0.053	0.001|0.001		2.51779	0.24095	0.001|0.003
Medtr7g080350.1	| ER membrane protein complex subunit-like protein, putative | HC | chr7:30552588-30558237 | 20130731	33287	3|3	2.092	0.525	0.038|0.046		2.84841	0.519048	0.002|0.003
Medtr8g014650.1	| stem 28 kDa glycoprotein | HC | chr8:4651673-4649758 | 20130731	30069.3	3|4	2.355	0.188	0.006|0.017		2.841	0.0228283	0.001|0.003
Medtr0699s0020.1	| 60S ribosomal protein L35a-3 | HC | scaffold0699:7647-4886 | 20130731	12883.9	3|3	2.382	0.373	0.044|0.045		3.01775	0.0836813	0.002|0.003
Medtr8g024340.1	| granule bound starch synthase | HC | chr8:8933201-8938399 | 20130731	68279.3	1|1	3.452	1.293	0.008|0.156		4.88024	0.502552	0.001|0.004
Medtr8g031430.1	| GDSL-like lipase/acylhydrolase | HC | chr8:11783092-11787090 | 20130731	41122.7	1|1	10	0	0.026|0.070		4.95491	0.937717	0.005|0.062
Medtr7g005380.1	| pyruvate dehydrogenase E1 beta subunit | HC | chr7:86084-92086 | 20130731	39123.9	9|9	1.528	0.063	0.001|0.001		1.60526	0.0673591	0.015|0.003
Medtr1g060490.1	| GDSL-like lipase/acylhydrolase | HC | chr1:26320337-26324005 | 20130731	39032.6	2|3	8.136	0.792	0.021|0.026		7.649	1.80959	0.002|0.002
Medtr4g086020.1	| ferredoxin-nitrite reductase | HC | chr4:33643564-33646615 | 20130731	65754.8	10|9	3.181	0.327	0.001|0.001		3.25883	0.336127	0.001|0.002
Medtr4g045667.1	| beta-amylase | HC | chr4:15502061-15504944 | 20130731	56498.1	10|8	1.726	0.232	0.003|0.001		2.15301	0.330395	0.001|0.002
Medtr1g047210.1	| 3-ketoacyl-CoA thiolase 2, peroxisomal-like protein | HC | chr1:17823111-17818008 | 20130731	48888.8	7|7	3.606	1.388	0.001|0.021		2.38748	0.132803	0.011|0.018
Medtr1g046380.1	| NADH-ubiquinone oxidoreductase B16.6 subunit | HC | chr1:17486711-17482528 | 20130731	16142.2	3|3	2.098	0.441	0.016|0.207		4.02197	1.11118	0.029|0.398
Medtr2g039680.2	| nucleosome assembly protein | HC | chr2:17393561-17389420 | 20130731	39308.8	10|10	3.892	0.726	0.001|0.001		9.13223	1.22721	0.001|0.002
Medtr5g063670.1	| annexin D8 | HC | chr5:26391646-26389005 | 20130731	36242	8|6	2.117	0.221	0.001|0.006		1.4783	0.139991	0.001|0.258
Medtr4g107400.1	| hipl2 protein precursor | HC | chr4:44415144-44409998 | 20130731	77109.4	8|8	2.981	0.069	0.001|0.001		2.14364	0.00974782	0.001|0.002
Medtr8g040180.1	| peptidyl-prolyl cis-trans isomerase | HC | chr8:14958560-14952954 | 20130731	20586.2	3|3	3.113	0.219	0.006|0.065		2.8569	0.904537	0.020|0.024
Medtr2g099940.1	| nucleosome assembly protein | HC | chr2:42867059-42870999 | 20130731	41836.1	3|4	2.221	0.17	0.190|0.021		4.1397	1.04418	0.009|0.007
Medtr5g064580.1	| general regulatory factor 2 | HC | chr5:27124640-27127449 | 20130731	29287.6	4|4	9.854	0.206	0.001|0.002		1.41494	0.112893	0.014|0.023
Medtr8g007125.1	| patatin-like phospholipase | LC | chr8:1280575-1275958 | 20130731	46025.1	2|2	10	0	0.046|0.021		6.98413	4.26509	0.059|0.005
Medtr8g469150.1	| porin/voltage-dependent anion-selective channel protein | HC | chr8:25095914-25099359 | 20130731	29588.3	4|4	2.975	0.571	0.001|0.002		4.68617	1.22949	0.001|0.003
Medtr7g103030.1	| tonoplast intrinsic protein | HC | chr7:41419534-41417358 | 20130731	25359.4	1|1	3.102	0.391	0.004|0.265		3.02772	0.110123	0.020|0.389
Medtr3g054220.1	| co-chaperone GrpE family protein | HC | chr3:21503466-21508219 | 20130731	33563	6|6	1.809	0.543	0.035|0.001		1.5731	0.346596	0.051|0.003
Medtr8g081040.1	| xyloglucan endotransglucosylase/hydrolase family protein | HC | chr8:35016112-35018579 | 20130731	32728.1	2|2	4.161	1.186	0.024|0.016		4.47389	1.27627	0.003|0.004
Medtr4g030890.1	| gaiacol peroxidase | HC | chr4:10498450-10501446 | 20130731	46799.7	4|4	4.91	1.001	0.009|0.005		4.92003	0.727964	0.038|0.029
Medtr2g088770.1	| peroxidase family protein | HC | chr2:37433869-37435699 | 20130731	36389.4	5|7	9.545	0.643	0.001|0.001		7.44349	1.16103	0.001|0.002
Medtr8g038210.2	| annexin D8 | HC | chr8:14168072-14166012 | 20130731	35572.8	8|8	4.285	1.626	0.001|0.001		2.51568	0.125145	0.001|0.003
Medtr8g023510.1	| legume lectin beta domain protein | HC | chr8:8505418-8504040 | 20130731	30570.6	1|2	1.915	0.155	0.008|0.007		4.91138	0.458521	0.001|0.002
Medtr4g021535.1	| 1-O-acylglucose:anthocyanin acyltransferase | HC | chr4:7051067-7058697 | 20130731	48804.8	1|1	10	0	0.007|0.068		7.73224	3.2071	0.183|0.019
Medtr4g021350.1	| aldo/keto reductase family oxidoreductase | HC | chr4:6924402-6929359 | 20130731	34901.1	8|8	3.946	0.438	0.001|0.001		2.87149	0.653151	0.001|0.002
Medtr7g104220.1	| GDSL-like lipase/acylhydrolase | HC | chr7:42226317-42221365 | 20130731	40287.8	2|2	2.931	1.016	0.020|0.127		2.67973	0.469965	0.016|0.129
Medtr8g092820.1	| core histone H2A/H2B/H3/H4 | HC | chr8:38822345-38821679 | 20130731	15313.5	1|1	4.442	1.488	0.052|0.026		2.97093	0.760622	0.033|0.002
Medtr8g007090.1	| patatin-like phospholipase | LC | chr8:1244495-1241259 | 20130731	46806.4	1|1	2.373	0.052	0.002|0.207		8.09717	2.14709	0.001|0.009
Medtr1g061050.1	| fructose-bisphosphate aldolase | HC | chr1:26632473-26628824 | 20130731	38700	6|8	4.386	1.441	0.001|0.001		3.04471	0.0589845	0.001|0.003
Medtr4g013770.1	| disease resistance-responsive, dirigent domain protein | HC | chr4:3852101-3850997 | 20130731	21310.1	2|2	7.632	3.349	0.050|0.014		3.52981	0.132061	0.079|0.027
Medtr2g011080.2	| NAD(P)H:quinone oxidoreductase, type IV protein | HC | chr2:2646197-2643852 | 20130731	16344	1|1	5.813	3.003	0.023|0.237		5.90114	2.96824	0.049|0.272
Medtr1g067180.3	| glutathione S-transferase tau | HC | chr1:28923571-28920980 | 20130731	27153.8	2|2	4.508	0.172	0.001|0.001		1.55401	0.0614264	0.001|0.002
Medtr4g068860.1	| Non-symbiotic hemoglobin | HC | chr4:25846162-25844617 | 20130731	17985.4	5|3	6.335	1.516	0.003|0.001		1.35985	0.0248397	0.061|0.013
Medtr8g028145.1	| dihydrodipicolinate reductase | HC | chr8:10479494-10485406 | 20130731	37983.9	6|6	1.536	0.007	0.038|0.175		1.55123	0.0510178	0.006|0.014
Medtr2g030200.1	| ferredoxin reductase-like NAD(P) binding domain protein | HC | chr2:11325642-11329365 | 20130731	42846.4	11|11	3.661	0.892	0.001|0.001		3.7686	0.349974	0.001|0.002
Medtr7g073480.1	| phospholipid-transporting ATPase-like protein | HC | chr7:27468750-27463405 | 20130731	145467	1|1	5.789	2.367	0.037|0.064		4.20474	1.23235	0.062|0.028
Medtr1g111090.1	| RAD23 UV excision repair family protein | HC | chr1:50171474-50175986 | 20130731	41715	4|6	0.339	0.092	0.001|0.001		0.609254	0.0768138	0.001|0.003
Medtr1g054980.1	| sucrose-6F-phosphate phosphohydrolase | HC | chr1:24163058-24167529 | 20130731	47575.2	4|4	0.705	0.201	0.851|0.011		0.688553	0.0607766	0.035|0.158
Medtr6g053740.1	| oxidoreductase/transition metal ion-binding protein, putative | HC | chr6:19392109-19383729 | 20130731	105793	3|4	0.451	0.205	0.234|0.003		0.528038	0.271393	0.259|0.036
Medtr8g107110.1	| EF hand calcium-binding family protein | HC | chr8:45257941-45257085 | 20130731	18420.6	7|8	0.343	0.033	0.001|0.001		0.508432	0.0264685	0.001|0.002
Medtr7g080250.1	| thioredoxin | HC | chr7:30508092-30510854 | 20130731	19871.4	4|4	0.617	0.005	0.001|0.001		0.766053	0.0739314	0.072|0.002
Medtr5g005200.1	| SWIB/MDM2 domain protein | HC | chr5:242485-244145 | 20130731	15697.3	2|2	0.545	0.017	0.011|0.016		0.446588	0.0989109	0.006|0.036
Medtr1g073690.2	| RNA-binding (RRM/RBD/RNP motif) family protein | HC | chr1:32695268-32699181 | 20130731	47410.8	4|6	0.652	0.02	0.001|0.001		0.659947	0.011393	0.001|0.002
Medtr4g015840.1	| DnaJ heat shock family protein | HC | chr4:4800688-4796670 | 20130731	37704.3	2|2	0.381	0.05	0.079|0.013		0.666535	0.026681	0.036|0.020
Medtr4g057240.1	| superoxide dismutase [Cu-Zn] protein | HC | chr4:20936894-20933134 | 20130731	21319.9	4|4	0.248	0.001	0.001|0.001		0.304121	0.0202941	0.001|0.002
Medtr0212s0040.1	| ATP synthase F1, alpha subunit | HC | scaffold0212:16439-13616 | 20130731	93674.3	8|7	0.21	0.027	0.001|0.001		0.410712	0.0582134	0.001|0.002
Medtr8g059015.1	| thioredoxin M-type protein | HC | chr8:20541253-20543952 | 20130731	19524.2	2|2	0.357	0.019	0.007|0.067		0.693212	0.0511693	0.032|0.324
Medtr3g051740.1	| perchloric acid soluble translation inhibitor-like protein | HC | chr3:20484598-20481219 | 20130731	20115.5	7|8	0.553	0.035	0.001|0.001		0.636332	0.022605	0.001|0.002
Medtr4g045577.1	| protein transporter Sec31 | HC | chr4:15341247-15326633 | 20130731	122468	6|7	0.784	0.068	0.003|0.027		0.642014	0.0145691	0.001|0.002
Medtr2g009110.2	| splicing factor 3B subunit 1 | HC | chr2:1780752-1787840 | 20130731	142426	6|6	0.327	0.071	0.001|0.003		0.539451	0.0365436	0.012|0.088
Medtr4g094580.1	| double-stranded DNA-binding-like protein | HC | chr4:38271888-38277007 | 20130731	14676.6	3|3	0.333	0.09	0.016|0.001		0.531235	0.22002	0.153|0.003
Medtr4g130540.1	| heat shock 70 kDa protein | HC | chr4:54397596-54395000 | 20130731	71875.6	1|1	0.543	0.039	0.056|0.007		0.659409	0.0584946	0.029|0.171
Medtr3g048920.2	| citrate synthase 3, peroxisomal protein | HC | chr3:18169404-18175381 | 20130731	56933.8	5|6	0.604	0.116	0.340|0.024		0.496274	0.0397529	0.003|0.004
Medtr8g089785.1	| plant-specific eukaryotic initiation factor 4B | HC | chr8:37419900-37412273 | 20130731	57950.5	12|14	0.296	0.017	0.001|0.001		0.639375	0.0225331	0.001|0.002
Medtr4g084110.1	| glycine cleavage system H protein | HC | chr4:32758044-32760326 | 20130731	17114.3	3|3	0.458	0.053	0.001|0.004		0.387798	0.0098864	0.001|0.002
Medtr6g079570.2	| EF hand calcium-binding family protein | HC | chr6:30021860-30019939 | 20130731	19449.3	3|4	0.535	0.023	0.001|0.001		0.74837	0.056077	0.002|0.125
Medtr4g012050.2	| heat shock 70 kDa protein | HC | chr4:3230098-3224594 | 20130731	94489.3	10|10	0.776	0.114	0.017|0.001		0.80191	0.138848	0.732|0.004
Medtr1g026890.1	| RNA recognition motif protein | HC | chr1:8835899-8830191 | 20130731	54344	6|6	0.574	0.005	0.001|0.003		0.795688	0.0651427	0.031|0.647
Medtr8g007390.4	| heterogeneous nuclear ribonucleoprotein | HC | chr8:1510737-1506382 | 20130731	88880	6|5	0.459	0.041	0.002|0.023		0.609289	0.0590468	0.115|0.037
Medtr2g035190.1	| ABA-responsive protein | HC | chr2:13529686-13531292 | 20130731	16578.6	2|2	0.631	0.093	0.012|0.002		0.594809	0.208712	0.309|0.002
Medtr3g093380.1	| protein translocase, putative | HC | chr3:42666847-42671021 | 20130731	28063.7	3|3	0.514	0.032	0.046|0.545		0.700587	0.0789727	0.532|0.007
Medtr7g052690.1	| 3-demethylubiquinone-9 3-methyltransferase domain protein | HC | chr7:18528205-18526659 | 20130731	17131.6	5|5	0.641	0.045	0.001|0.008		0.737518	0.0874584	0.001|0.033
Medtr3g102040.1	| polyadenylate-binding protein | HC | chr3:47012095-47003272 | 20130731	68637.3	11|10	0.45	0.008	0.001|0.001		0.706356	0.0141093	0.002|0.010
Medtr4g121600.1	| acetate/butyrate-CoA ligase AAE7, peroxisomal protein | HC | chr4:50258339-50255222 | 20130731	63006.3	2|2	0.614	0.043	0.094|0.045		0.739996	0.0758789	0.472|0.042
Medtr2g014050.1	| late embryogenesis abundant domain protein | HC | chr2:3897681-3899109 | 20130731	20050.9	5|4	0.155	0.013	0.001|0.001		0.1	0	0.001|0.002
Medtr3g100630.2	| divalent cation tolerance protein, CutA1 family protein | HC | chr3:46290852-46287274 | 20130731	19519.2	4|3	0.386	0.003	0.001|0.001		0.674502	0.0852087	0.018|0.067
Medtr3g081170.1	| heat shock 70 kDa protein | HC | chr3:36771294-36762230 | 20130731	98951.2	11|8	0.723	0.097	0.415|0.018		0.583246	0.0194729	0.005|0.002
Medtr5g023830.4	| ubiquitin 1, related protein | HC | chr5:9489027-9495529 | 20130731	57501.6	5|6	0.478	0.073	0.175|0.014		0.652661	0.100307	0.032|0.323
Medtr7g077890.2	| hypothetical protein | HC | chr7:29425866-29424159 | 20130731	22709.4	1|1	0.399	0.075	0.047|0.313		0.351179	0.171386	0.020|0.173
Medtr4g063557.3	| RNA and export factor-binding protein | HC | chr4:23458836-23463583 | 20130731	27688.1	6|6	0.357	0.011	0.001|0.001		0.729285	0.0248069	0.001|0.002
Medtr8g031190.2	| syntaxin of plants protein | HC | chr8:11667585-11663639 | 20130731	25705.4	2|3	0.374	0.052	0.003|0.012		0.411047	0.0174273	0.003|0.019
Medtr7g080290.1	| biotin carboxyl carrier acetyl-CoA carboxylase | HC | chr7:30536157-30530313 | 20130731	29446.2	2|2	0.277	0.047	0.001|0.001		0.490876	0.0689986	0.001|0.002
Medtr8g099450.1	| nucleoside diphosphate kinase-like protein | HC | chr8:41955037-41951647 | 20130731	25481.2	4|4	0.433	0.003	0.001|0.001		0.229806	0.038369	0.001|0.002
Medtr5g035810.1	| SAM domain protein | HC | chr5:15589365-15582381 | 20130731	37361.1	2|3	0.138	0.013	0.007|0.004		0.634787	0.0332912	0.385|0.032
Medtr3g009280.1	| TGB12K interacting protein | HC | chr3:1921217-1926182 | 20130731	37325.9	5|7	0.554	0.148	0.099|0.001		0.688109	0.0284346	0.131|0.008
Medtr1g093860.1	| protein decapping-like protein | HC | chr1:42121267-42114291 | 20130731	68311.3	7|7	0.406	0.041	0.001|0.001		0.575397	0.0280598	0.001|0.002
Medtr7g113200.1	| acyl-CoA-binding domain protein | HC | chr7:46610120-46600028 | 20130731	72498.1	7|6	0.749	0.037	0.077|0.045		0.747801	0.0922168	0.211|0.008
Medtr3g089005.1	| basic blue-like protein | HC | chr3:40739590-40738423 | 20130731	13873.9	5|5	0.1	0	0.001|0.001		0.1	0	0.001|0.002
Medtr7g085240.1	| ricin-type beta-trefoil lectin domain protein | HC | chr7:32973773-32976712 | 20130731	42683.5	2|2	0.223	0.053	0.001|0.001		0.708294	0.088694	0.007|0.002
Medtr5g059210.1	| ubiquitin-fold modifier 1 | HC | chr5:24428099-24431035 | 20130731	10136.3	2|2	0.447	0.18	0.058|0.023		0.618736	0.0523288	0.068|0.032
Medtr7g114240.1	| superoxide dismutase [Cu-Zn] protein | HC | chr7:47131306-47132922 | 20130731	15313.5	2|2	0.229	0.002	0.001|0.001		0.226548	0.00315706	0.001|0.002
Medtr8g494210.2	| auxilin-like protein | HC | chr8:39416801-39424285 | 20130731	82492.7	5|6	0.296	0.072	0.107|0.013		0.452556	0.0912274	0.004|0.003
Medtr1g017390.1	| TCP-1/cpn60 chaperonin family protein | HC | chr1:4833343-4839399 | 20130731	62913.2	13|12	0.41	0.042	0.001|0.001		0.640329	0.0347402	0.001|0.002
Medtr3g463900.1	| peptidyl-prolyl cis-trans isomerase | HC | chr3:25644296-25640419 | 20130731	21872.3	4|5	0.375	0.009	0.001|0.001		0.607494	0.130526	0.001|0.002
Medtr5g088320.1	| EF hand calcium-binding family protein | HC | chr5:38319949-38316704 | 20130731	16889.9	10|9	0.249	0.001	0.001|0.001		0.406694	0.00444403	0.001|0.002
Medtr4g053120.1	| 2Fe-2S ferredoxin superfamily protein | HC | chr4:19231223-19228071 | 20130731	16769.9	1|1	0.342	0.062	0.003|0.038		0.474722	0.000796769	0.002|0.003
Medtr3g115640.1	| calcium-binding EF hand protein | HC | chr3:54123092-54134514 | 20130731	128622	13|12	0.585	0.007	0.008|0.001		0.660264	0.0476562	0.013|0.013
Medtr8g088190.1	| plant/F15D2-27 protein | HC | chr8:36515508-36522470 | 20130731	93023.7	6|6	0.345	0.038	0.001|0.001		0.567713	0.0449824	0.001|0.017
Medtr1g095650.2	| GTP-binding elongation factor Tu family protein | HC | chr1:43045524-43043843 | 20130731	38022.8	1|2	0.512	0.019	0.001|0.001		0.663674	0.049693	0.001|0.002
Medtr5g080440.1	| leghemoglobin Lb120-1 | HC | chr5:34430855-34428909 | 20130731	15912.2	3|1	0.337	0.19	0.001|0.688		0.109744	0.0137805	0.008|0.089
Medtr1g078040.2	| nucleoporin autopeptidase | HC | chr1:34898558-34890792 | 20130731	103955	5|5	0.443	0.042	0.001|0.001		0.748791	0.0356416	0.184|0.003
Medtr7g109430.1	| DnaJ domain; Myb-like DNA-binding domain protein | HC | chr7:44742394-44740433 | 20130731	74940.6	1|1	0.462	0.085	0.008|0.191		0.457229	0.0665488	0.001|0.051
Medtr2g012310.1	| Pre-mRNA-splicing factor SYF1-like protein | HC | chr2:3026039-3032585 | 20130731	108757	3|3	0.472	0.112	0.004|0.059		0.616333	0.000805818	0.216|0.011
Medtr8g046245.1	| hsp20/alpha crystallin family protein | HC | chr8:18109152-18110970 | 20130731	46730.5	4|4	0.51	0.022	0.070|0.007		0.557403	0.074038	0.072|0.003
Medtr6g038150.1	| regulator of Vps4 activity in the MVB pathway protein | HC | chr6:13631459-13638217 | 20130731	65022.7	1|1	0.252	0.04	0.004|0.065		0.297136	0.00131102	0.058|0.012
Medtr3g089910.1	| transcription elongation factor SPT5-like protein, putative | HC | chr3:40863011-40870564 | 20130731	115886	2|2	0.319	0.008	0.006|0.012		0.404448	0.0458546	0.008|0.077
Medtr3g104270.1	| RNA-binding KH domain protein | HC | chr3:48031833-48027169 | 20130731	63127.8	8|7	0.593	0.006	0.001|0.001		0.712812	0.0544514	0.001|0.003
Medtr3g053520.1	| small ubiquitin-like modifier 3 | HC | chr3:21271713-21269094 | 20130731	11246.5	3|3	0.399	0.002	0.001|0.001		0.445048	0.0584545	0.001|0.003
Medtr6g087990.1	| type II peroxiredoxin | HC | chr6:33127659-33125423 | 20130731	17575.3	4|4	0.646	0.069	0.008|0.207		0.635906	0.0354013	0.001|0.016
Medtr2g036860.2	| actin filament bundling protein P-115-ABP | HC | chr2:15969212-15955553 | 20130731	107901	10|11	0.434	0.042	0.001|0.001		0.745027	0.0477853	0.130|0.006
Medtr3g463530.1	| actin filament bundling protein P-115-ABP | HC | chr3:25453386-25461095 | 20130731	100459	3|2	0.396	0.025	0.016|0.023		0.531769	0.0323327	0.039|0.044
Medtr2g009390.1	| FKBP-type peptidyl-prolyl cis-trans isomerase | HC | chr2:1901428-1899088 | 20130731	12244.1	2|2	0.395	0.128	0.010|0.001		0.58669	0.0762614	0.003|0.002
Medtr0339s0010.1	| methyl-CpG-binding domain protein | HC | scaffold0339:180-1136 | 20130731	35253.1	5|3	0.274	0.092	0.002|0.001		0.495499	0.0893219	0.004|0.003
Medtr3g117290.1	| dehydrin | HC | chr3:54867052-54868719 | 20130731	23496.7	3|3	0.195	0.004	0.001|0.001		0.374042	9.89292e-05	0.001|0.002
Medtr2g031760.1	| 50S ribosomal protein L7/L12 | HC | chr2:12037474-12040216 | 20130731	20932.5	3|2	0.668	0.02	0.046|0.672		0.722045	0.0478193	0.003|0.306
Medtr8g072250.1	| AP-4 complex subunit epsilon | HC | chr8:30504786-30516981 | 20130731	107234	1|2	0.275	0.067	0.090|0.012		0.470041	0.0177971	0.249|0.028
Medtr5g055650.1	| prefoldin | HC | chr5:22903827-22908443 | 20130731	14775	8|7	0.772	0.06	0.003|0.034		0.736413	0.0405857	0.015|0.002
Medtr6g004930.1	| DNA-binding protein, putative | HC | chr6:506365-512095 | 20130731	61572	2|3	0.39	0.051	0.012|0.009		0.736671	0.161776	0.012|0.747
Medtr2g005900.1	| nitrogen fixation protein NifU | HC | chr2:389162-393329 | 20130731	24372.9	3|3	0.605	0.026	0.035|0.053		0.446091	0.0119563	0.005|0.003
Medtr5g098020.1	| hypothetical protein | HC | chr5:42915253-42913131 | 20130731	21624.5	1|2	0.124	0.034	0.025|0.030		0.133738	0.0477128	0.005|0.147
Medtr4g033435.2	| patellin-like protein | HC | chr4:11876572-11879490 | 20130731	51744.7	4|5	0.449	0.042	0.001|0.013		0.698324	0	0.038|0.060
Medtr3g118350.1	| axoneme-associated protein mst101, putative | HC | chr3:55391384-55395123 | 20130731	26255.7	4|4	0.433	0.013	0.001|0.001		0.511411	0.023831	0.001|0.022
Medtr4g050420.1	| DnaJ-class molecular chaperone | HC | chr4:17858521-17854579 | 20130731	46694.9	1|1	0.349	0.126	0.029|0.475		0.390258	0.0527151	0.002|0.455
Medtr8g058537.1	| u6 snRNA-associated-like-Smprotein | HC | chr8:20159925-20158080 | 20130731	15979.1	2|3	0.278	0.038	0.001|0.001		0.619623	0.0170968	0.001|0.002
Medtr6g006060.1	| 50S ribosomal protein L7/L12 | HC | chr6:992343-991507 | 20130731	19122.3	4|5	0.483	0.031	0.012|0.007		0.55961	0.10423	0.003|0.091
Medtr1g073000.3	| polyadenylate-binding protein II | HC | chr1:32414624-32417752 | 20130731	20984.1	3|4	0.36	0.005	0.178|0.001		0.621952	0.00875197	0.087|0.007
Medtr5g011850.1	| EF hand calcium-binding family protein | HC | chr5:3472901-3473995 | 20130731	16561.3	10|10	0.461	0.003	0.001|0.001		0.47619	0.0232219	0.001|0.002
Medtr7g073340.1	| non-green plastid inner envelope membrane protein | HC | chr7:27402091-27407388 | 20130731	33738.5	5|3	0.542	0.007	0.016|0.203		0.583829	0.00819392	0.002|0.083
Medtr3g071960.1	| biotin/lipoyl attachment domain protein | HC | chr3:32322523-32329477 | 20130731	29459.3	2|3	0.391	0.058	0.024|0.060		0.498055	0.043509	0.012|0.025
Medtr7g023540.1	| translation initiation factor SUI1 family protein | HC | chr7:7671162-7674651 | 20130731	21551.3	2|2	0.294	0.062	0.001|0.009		0.402691	0.00515947	0.001|0.003
Medtr4g103920.1	| glyceraldehyde-3-phosphate dehydrogenase | HC | chr4:42993461-42989794 | 20130731	36733.1	8|7	0.576	0.068	0.001|0.004		0.689594	0.0738864	0.039|0.024
Medtr3g088805.1	| ENTH/VHS/GAT family protein | HC | chr3:40627393-40621194 | 20130731	55616.9	3|3	0.491	0.029	0.048|0.332		0.376141	0.0142958	0.019|0.022
Medtr6g047580.2	| mediator of RNA polymerase II transcription subunit 36a | HC | chr6:17127276-17131212 | 20130731	29817.6	5|1	0.43	0.07	0.013|0.636		0.457132	0.110592	0.003|0.497
Medtr7g098440.1	| ras GTPase-activating binding-like protein | HC | chr7:39405253-39409647 | 20130731	50256.6	6|6	0.364	0.035	0.004|0.001		0.6829	0.020436	0.001|0.002
Medtr8g012380.1	| FKBP-type peptidyl-prolyl cis-trans isomerase | HC | chr8:3520636-3515863 | 20130731	16549.7	4|4	0.618	0.079	0.183|0.045		0.667707	0.0330609	0.007|0.022
Medtr1g022145.1	| GYF domain protein | HC | chr1:6882296-6873459 | 20130731	192201	9|7	0.264	0.075	0.001|0.001		0.539324	0.0902446	0.003|0.002
Medtr4g075610.1	| calcium-binding EF-hand protein | HC | chr4:28897277-28893295 | 20130731	40595.2	5|5	0.735	0.015	0.104|0.007		0.553748	0.0065043	0.001|0.002
Medtr4g061140.1	| L-ascorbate peroxidase | HC | chr4:22583905-22580291 | 20130731	27145.8	10|10	0.363	0.017	0.001|0.001		0.642802	0.012853	0.001|0.002
Medtr8g006960.1	| nuclear RNA-binding-like protein | HC | chr8:1136572-1140607 | 20130731	39401.5	4|3	0.246	0.043	0.001|0.001		0.492041	0.00599134	0.001|0.002
Medtr3g105860.1	| cytochrome b5-like heme/steroid-binding domain protein | HC | chr3:48826866-48827824 | 20130731	10812.4	4|4	0.428	0.065	0.001|0.001		0.56505	0.0367222	0.001|0.002
Medtr8g106120.3	| 26S proteasome regulatory complex component | HC | chr8:44808089-44811877 | 20130731	83951	5|6	0.294	0.022	0.001|0.001		0.425023	0.00536445	0.001|0.002
Medtr5g088660.1	| elongation factor 1-beta | HC | chr5:38466338-38469739 | 20130731	24285.4	7|7	0.395	0.015	0.001|0.001		0.34237	0.0336536	0.001|0.002
Medtr2g038560.3	| glutaredoxin C4 | HC | chr2:16796237-16799347 | 20130731	14549.4	4|4	0.403	0.077	0.001|0.001		0.667232	0.0405346	0.007|0.002
Medtr3g087830.2	| SAP domain protein | HC | chr3:39802158-39806027 | 20130731	79248.5	10|10	0.637	0.073	0.058|0.011		0.704914	0.0249313	0.054|0.022
Medtr4g036415.1	| splicing factor-like protein | HC | chr4:13104578-13109685 | 20130731	83037.9	2|2	0.493	0.07	0.004|0.010		0.526402	0.069725	0.003|0.028
Medtr7g081660.1	| nuclear RNA-binding-like protein | LC | chr7:31248457-31243507 | 20130731	63336.3	4|3	0.151	0.018	0.001|0.001		0.526631	0.0628916	0.016|0.002
Medtr7g065120.1	| proteasome inhibitor-like protein, putative | HC | chr7:23719756-23726205 | 20130731	32736.2	2|2	0.399	0.134	0.002|0.006		0.645591	0.0041259	0.025|0.029
Medtr4g102810.1	| Ara4-interacting protein | HC | chr4:42612859-42608514 | 20130731	63613.2	9|8	0.333	0.018	0.001|0.001		0.402091	0.000685939	0.001|0.002
Medtr4g075290.1	| peptidyl-prolyl cis-trans isomerase | HC | chr4:28754977-28753853 | 20130731	18391.1	2|2	0.629	0.066	0.001|0.001		0.785874	0.0226993	0.009|0.003
Medtr7g118060.1	| 60S acidic ribosomal protein | HC | chr7:49000638-48999939 | 20130731	11425.6	2|2	0.258	0.1	0.016|0.002		0.506801	0.0791179	0.003|0.023
Medtr6g021805.1	| GTP-binding elongation factor Tu family protein | HC | chr6:7527337-7530850 | 20130731	49532.9	3|3	0.467	0.021	0.001|0.001		0.589223	0.0186484	0.001|0.002
Medtr3g063200.1	| hydroxyproline-rich glycoprotein family protein | HC | chr3:28596031-28603623 | 20130731	47345.2	12|12	0.454	0.003	0.001|0.001		0.503979	0.0690316	0.001|0.002
Medtr3g034660.1	| late embryogenesis abundant D-like protein | HC | chr3:11248273-11246308 | 20130731	28033.7	3|2	0.533	0.003	0.031|0.135		0.463004	0.0519672	0.011|0.021
Medtr2g013220.1	| clathrin light chain-like protein | HC | chr2:3526744-3522489 | 20130731	34421.8	3|3	0.737	0.046	0.001|0.014		0.562374	0.025468	0.001|0.002
Medtr2g035220.1	| ABA-responsive protein | HC | chr2:13541138-13542216 | 20130731	16546.5	3|3	0.309	0.048	0.001|0.001		0.368752	0.0777493	0.001|0.003
Medtr7g035245.1	| glutaredoxin C4 | HC | chr7:13383227-13380443 | 20130731	11335.7	2|2	0.395	0.032	0.001|0.001		0.565638	0.0556103	0.001|0.003
Medtr8g107310.1	| eukaryotic translation initiation factor 3 subunit G | HC | chr8:45339610-45341085 | 20130731	32573.6	7|6	0.405	0.115	0.003|0.001		0.71468	0.0140828	0.032|0.024
Medtr2g103150.1	| cytochrome C oxidase subunit 5b | HC | chr2:44414137-44418994 | 20130731	16613.2	4|5	0.435	0.019	0.001|0.001		0.662714	0.00558978	0.001|0.002
Medtr8g009280.1	| GroES chaperonin | HC | chr8:2101157-2105141 | 20130731	14812	3|4	0.62	0.042	0.160|0.021		0.578634	0.010652	0.070|0.003
Medtr4g074930.4	| RNA recognition motif, a.k.a. RRM, RBD protein | HC | chr4:28567458-28562229 | 20130731	62145	6|6	0.296	0.002	0.001|0.001		0.620891	0.030222	0.001|0.002
Medtr4g083150.1	| ras-GTPase-activating protein-binding protein, putative | HC | chr4:32360589-32355989 | 20130731	51169.6	6|6	0.649	0.063	0.017|0.224		0.77752	0.0183762	0.002|0.068
Medtr2g025780.1	| hypothetical protein | HC | chr2:9232891-9234822 | 20130731	17182.2	2|2	0.155	0.069	0.019|0.035		0.1	0	0.003|0.015
Medtr5g069290.1	| MLP3.11 protein | HC | chr5:29332432-29343493 | 20130731	91857.6	2|1	0.252	0.004	0.001|0.474		0.491494	0.0611859	0.009|0.666
Medtr7g080803.1	| cytochrome protein C | HC | chr7:30770907-30773490 | 20130731	12568.3	6|6	0.266	0.046	0.001|0.001		0.394983	0.00959475	0.001|0.002
Medtr1g026290.5	| scythe protein ubiquitin-like domain protein | HC | chr1:8526023-8515221 | 20130731	96450.5	5|4	0.514	0.072	0.002|0.001		0.670929	0.00413783	0.001|0.005
Medtr4g104470.1	| 31 kDa ribonucleoprotein | HC | chr4:43224367-43221650 | 20130731	33550.5	4|4	0.646	0.032	0.001|0.001		0.691445	0.0223007	0.002|0.002
Medtr2g087660.1	| DnaJ-class molecular chaperone | HC | chr2:36877846-36880571 | 20130731	46803.9	2|2	0.195	0.073	0.016|0.012		0.593075	0.11424	0.767|0.014
Medtr4g016930.1	| monothiol glutaredoxin-S16 protein | HC | chr4:5226943-5222637 | 20130731	32932	4|7	0.607	0.044	0.024|0.012		0.580981	0.0949033	0.013|0.014
Medtr2g437530.1	| DREPP plasma membrane protein | HC | chr2:14756065-14754185 | 20130731	23765.3	9|7	0.619	0.047	0.002|0.102		0.613741	0.00825614	0.001|0.003
Medtr7g107580.3	| RNA-binding (RRM/RBD/RNP motif) family protein | HC | chr7:43890650-43885583 | 20130731	39671.4	6|6	0.741	0.08	0.235|0.033		0.607953	0.0078399	0.001|0.002
Medtr7g087250.1	| co-chaperone GrpE family protein | HC | chr7:33973420-33978130 | 20130731	36814.5	7|7	0.683	0.031	0.001|0.001		0.693226	0.0679732	0.005|0.002
Medtr2g100240.9	| myosin-like protein | HC | chr2:43043763-43050653 | 20130731	32231.2	6|7	0.555	0.159	0.040|0.001		0.706974	0.0377621	0.003|0.148
Medtr3g102500.1	| MFP1 attachment factor-like protein | HC | chr3:47238914-47237913 | 20130731	16910.3	1|1	0.485	0.12	0.001|0.012		0.531598	0.0485541	0.001|0.003
Medtr5g099170.1	| calcium-binding EF hand-like protein | HC | chr5:43470013-43480817 | 20130731	109589	7|8	0.466	0.143	0.001|0.008		0.596837	0.000251881	0.011|0.029
Medtr1g011540.1	| leghemoglobin Lb120-1 | HC | chr1:2068509-2066824 | 20130731	15724.2	2|2	0.163	0.038	0.001|0.001		0.107195	0.0101755	0.001|0.007
Medtr2g026040.1	| phloem filament protein PP1 | HC | chr2:9386884-9388536 | 20130731	12850.1	4|4	0.366	0.006	0.001|0.001		0.716049	0.0181218	0.001|0.006
Medtr8g008680.4	| eukaryotic translation initiation factor 4G-like protein | HC | chr8:1821416-1812357 | 20130731	164700	3|6	0.531	0.072	0.049|0.080		0.518626	0.0522269	0.091|0.004
Medtr4g012800.1	| translation machinery associated TMA7 protein | HC | chr4:3428785-3431102 | 20130731	6959.81	1|1	0.318	0.092	0.001|0.013		0.434599	0.00213686	0.005|0.006
Medtr1g018710.1	| MFP1 attachment factor-like protein | HC | chr1:5453115-5453931 | 20130731	14867.4	1|1	0.655	0.09	0.335|0.048		0.540612	0.103075	0.026|0.092
Medtr4g068550.1	| fatty acid hydroperoxide lyase | HC | chr4:25731961-25733983 | 20130731	54109	2|3	0.449	0.167	0.029|0.078		0.647006	0.0965935	0.031|0.243
Medtr5g008420.1	| RNA-binding KH domain protein | HC | chr5:1773973-1764791 | 20130731	82756.1	6|5	0.492	0.049	0.001|0.001		0.654531	0.0102984	0.001|0.002
Medtr7g113080.1	| RALF | HC | chr7:46543813-46542730 | 20130731	14363.7	1|1	0.359	0.009	0.001|0.001		0.802535	0.0386658	0.197|0.002
Medtr8g012995.1	| SAM domain protein | HC | chr8:4010461-4016358 | 20130731	22960.1	2|1	0.11	0.014	0.001|0.021		0.134339	0.00684389	0.001|0.002
Medtr1g100627.1	| hypothetical protein | HC | chr1:45552041-45547838 | 20130731	57286.8	6|7	0.281	0.022	0.001|0.001		0.452024	0.00650094	0.001|0.002
Medtr3g092600.1	| 60S acidic ribosomal protein | HC | chr3:42321505-42319755 | 20130731	11174.6	1|1	0.83	0.117	0.796|0.007		0.521578	0.0524412	0.001|0.003
Medtr2g064740.1	| U5 small nuclear ribonucleoprotein 200 kDa helicase | HC | chr2:29260637-29270804 | 20130731	249116	1|2	0.437	0.095	0.170|0.001		0.419225	0.0376271	0.046|0.003
Medtr8g073920.1	| ubiquitin 1, related protein | HC | chr8:31260790-31254680 | 20130731	57190.5	8|7	0.594	0.088	0.001|0.208		0.642298	0.0589684	0.014|0.003
Medtr4g063925.1	| import inner membrane translocase protein | HC | chr4:23812038-23816439 | 20130731	11160.3	5|5	0.549	0.03	0.001|0.001		0.677577	0.00973819	0.003|0.003
Medtr5g026740.1	| acyl-CoA-binding domain protein | HC | chr5:11042699-11040134 | 20130731	10010.1	6|6	0.187	0.015	0.001|0.001		0.516955	0.0128459	0.001|0.002
Medtr1g100623.2	| hypothetical protein | LC | chr1:45546819-45542374 | 20130731	87097.8	8|8	0.23	0.018	0.001|0.001		0.333936	0.0181092	0.001|0.002
Medtr1g080770.1	| prefoldin | HC | chr1:35927427-35924534 | 20130731	14506.1	5|5	0.209	0.018	0.001|0.001		0.462364	0.0773568	0.001|0.003
Medtr3g037570.1	| peptidylprolyl cis/trans isomerase, NIMA-interacting protein | HC | chr3:13807920-13804307 | 20130731	15389.8	2|4	0.459	0.285	0.465|0.015		0.511331	0.00924247	0.053|0.033
Medtr4g085540.1	| polyadenylate-binding protein | HC | chr4:33416965-33423437 | 20130731	71210.6	14|12	0.521	0.037	0.001|0.001		0.768554	0.0179549	0.004|0.029
Medtr5g041610.1	| leghemoglobin Lb120-1 | HC | chr5:18270536-18272591 | 20130731	16156.4	1|2	0.101	0.001	0.236|0.027		0.177681	0.109858	0.064|0.014
Medtr5g095510.1	| Pre-mRNA-splicing factor ISY1 | HC | chr5:41743574-41745099 | 20130731	36141.6	4|6	0.697	0.074	0.006|0.364		0.55871	0.0758863	0.009|0.003
Medtr7g104080.3	| starch branching enzyme I | HC | chr7:42120931-42098239 | 20130731	82146.3	1|1	0.159	0.001	0.002|0.006		0.50913	0.0674052	0.011|0.054
Medtr5g083170.1	| ferritin | HC | chr5:35890048-35886247 | 20130731	27909.3	4|6	0.52	0.004	0.001|0.001		0.403592	0.0446447	0.001|0.002
Medtr4g080090.1	| multiprotein bridging factor 1b-like protein | HC | chr4:31042066-31045251 | 20130731	15577.4	2|2	0.38	0.014	0.001|0.079		0.399193	0.0193584	0.001|0.028
Medtr2g010430.1	| inorganic pyrophosphatase | HC | chr2:2368433-2365543 | 20130731	32474.8	5|8	0.587	0.014	0.001|0.001		0.787576	0.0276149	0.033|0.002
Medtr4g123910.1	| novel plant SNARE-like protein | HC | chr4:51088786-51082714 | 20130731	30294.7	2|2	0.575	0.087	0.032|0.009		0.603468	0.191038	0.015|0.005
Medtr4g114870.1	| plastocyanin-like domain protein | HC | chr4:47332652-47334953 | 20130731	37707.7	2|2	0.59	0.029	0.001|0.001		0.435202	0.0230031	0.001|0.002
Medtr8g088580.1	| leucine zipper EF-hand transmembrane protein | HC | chr8:36753568-36744494 | 20130731	82591.3	7|7	0.801	0.039	0.001|0.089		0.780997	0.00905679	0.026|0.089
Medtr4g011340.1	| cytochrome C oxidase subunit 5b | HC | chr4:2734111-2728956 | 20130731	17419.7	2|3	0.409	0.061	0.001|0.001		0.516935	0.00245638	0.001|0.002
Medtr2g024420.1	| UBA and UBX domain plant protein | HC | chr2:8816758-8821254 | 20130731	32845.3	7|7	0.519	0.072	0.001|0.001		0.560822	0.0319736	0.001|0.002
Medtr4g070140.1	| RNA-binding (RRM/RBD/RNP motif) family protein | LC | chr4:26401562-26402849 | 20130731	18475.2	5|5	0.7	0.021	0.006|0.021		0.701491	0.0866712	0.151|0.033
Medtr7g024580.1	| heat shock cognate 70 kDa protein | HC | chr7:8104534-8101201 | 20130731	71332.3	2|1	0.323	0.036	0.006|0.034		0.793408	0.0333546	0.045|0.335
Medtr8g005175.1	| oxygen-evolving enhancer protein | HC | chr8:83317-85681 | 20130731	24976.2	5|5	0.602	0.002	0.001|0.001		0.796342	0.0161398	0.001|0.002
Medtr5g064600.1	| cytochrome C oxidase, subunit VIb family protein | HC | chr5:27135489-27141149 | 20130731	20776	4|3	0.552	0.089	0.008|0.001		0.578271	0.0165451	0.001|0.002
Medtr8g102330.1	| profilin | HC | chr8:43051409-43056475 | 20130731	14345	3|3	0.589	0.013	0.001|0.001		0.82624	0.014962	0.005|0.002
Medtr5g012780.1	| agenet domain protein | HC | chr5:3912550-3899196 | 20130731	241062	5|8	0.501	0.032	0.076|0.041		0.577803	0.116337	0.012|0.137
Medtr7g090170.1	| early nodulin-like protein | HC | chr7:35395785-35395287 | 20130731	16036.4	3|3	0.443	0.011	0.001|0.001		0.454806	0.00701984	0.001|0.002
Medtr5g078330.1	| linker histone H1 and h5 family protein | HC | chr5:33480032-33481579 | 20130731	21448	2|4	0.333	0.038	0.001|0.001		0.610003	0.0173587	0.001|0.002
Medtr2g436940.1	| hypothetical protein | HC | chr2:14451781-14448712 | 20130731	21868.3	1|1	0.384	0.072	0.016|0.095		0.345873	0.0236299	0.002|0.036
Medtr6g004810.1	| RNA-binding (RRM/RBD/RNP motif) family protein | HC | chr6:438661-434987 | 20130731	39967	6|8	0.652	0.1	0.008|0.001		0.774958	0.0237698	0.001|0.002
Medtr2g032630.2	| DEAD-box ATP-dependent RNA helicase-like protein | HC | chr2:12277517-12285182 | 20130731	128243	2|2	0.341	0.04	0.001|0.012		0.56637	0.0823635	0.025|0.011
Medtr1g112480.1	| NADH-ubiquinone oxidoreductase B18 subunit, putative | HC | chr1:50919155-50916040 | 20130731	12401.1	2|2	0.332	0.056	0.001|0.001		0.669444	0.0780554	0.001|0.032
Medtr1g019810.1	| succinate dehydrogenase | HC | chr1:6042433-6038750 | 20130731	26305	6|5	0.618	0.016	0.001|0.001		0.641664	0.0235663	0.001|0.009
Medtr8g041410.1	| cysteine protease inhibitor cystatin | HC | chr8:15583939-15587672 | 20130731	27098.7	2|3	0.492	0.067	0.081|0.039		0.487009	0.00586942	0.002|0.027
Medtr8g091910.1	| 60S ribosomal L6-like protein | HC | chr8:38352374-38354087 | 20130731	24400.5	2|3	0.606	0.239	0.842|0.037		0.308217	0.110778	0.159|0.009
Medtr4g082860.1	| nodulin-like protein | HC | chr4:32209975-32211114 | 20130731	12677.2	4|3	0.41	0.074	0.001|0.001		0.603972	0.114494	0.001|0.080
Medtr5g096290.1	| DUF1296 family protein | HC | chr5:42099331-42107469 | 20130731	81390.9	4|5	0.374	0.166	0.066|0.016		0.474394	0.0426342	0.001|0.003
Medtr1g077570.1	| cwf18 pre-mRNA splicing factor | HC | chr1:34618361-34621579 | 20130731	19318.5	4|4	0.632	0.032	0.002|0.206		0.76338	0.0218305	0.025|0.042
Medtr8g023550.1	| 26S proteasome regulatory complex protein | HC | chr8:8525894-8529361 | 20130731	46618.8	3|3	0.573	0.06	0.004|0.009		0.809882	0.0282744	0.005|0.189
Medtr7g076830.1	| DEAD-box ATP-dependent RNA helicase-like protein | HC | chr7:29001486-28993339 | 20130731	59703.4	3|3	0.363	0.017	0.011|0.144		0.67131	0.0416644	0.032|0.120
Medtr4g100900.1	| 40S ribosomal S30-like protein | HC | chr4:41654963-41655855 | 20130731	6908.84	2|2	0.355	0.022	0.003|0.007		0.180229	0.00725218	0.001|0.002
Medtr8g074030.2	| NAD-dependent isocitrate dehydrogenase | HC | chr8:31308858-31314353 | 20130731	40114.5	3|4	0.539	0.087	0.017|0.179		0.50872	0.0631915	0.001|0.002
Medtr2g008050.1	| actin-related protein 4A | HC | chr2:1264331-1261121 | 20130731	41779.1	6|6	0.652	0.154	0.003|0.613		0.564224	0.0540022	0.005|0.044
Medtr6g012780.2	| pro-resilin, putative | HC | chr6:3973351-3969959 | 20130731	43008	9|9	0.301	0.028	0.001|0.001		0.762526	0.00781133	0.011|0.044
Medtr4g094338.1	| hypothetical protein | HC | chr4:37763996-37760310 | 20130731	10998.4	1|1	0.108	0.007	0.008|0.004		0.157543	0.0330741	0.002|0.123
Medtr5g081000.1	| leghemoglobin Lb120-1 | HC | chr5:34678373-34679809 | 20130731	15640.1	1|1	0.282	0.026	0.013|0.108		0.102938	0.00415505	0.005|0.063
Medtr1g023190.1	| eukaryotic translation initiation factor 3 subunit C | HC | chr1:7387028-7392697 | 20130731	105337	4|4	0.44	0.067	0.001|0.001		0.621968	0.00984623	0.004|0.087
Medtr1g010100.1	| pre-mRNA-splicing factor cwc-21, putative | HC | chr1:1739165-1738827 | 20130731	12448.3	2|2	0.412	0.012	0.020|0.023		0.577558	0.0556422	0.210|0.043
Medtr5g012030.1	| stress-inducible protein, putative | HC | chr5:3556121-3551280 | 20130731	65649.7	19|19	0.348	0.011	0.001|0.001		0.64905	0.0125086	0.001|0.002
Medtr4g123950.1	| group 3 LEA protein | HC | chr4:51113248-51111106 | 20130731	55390.7	10|10	0.197	0.03	0.001|0.001		0.304528	0.0208694	0.001|0.002
Medtr1g060600.1	| 60S acidic ribosomal protein | HC | chr1:26385779-26387969 | 20130731	11255.7	4|4	0.631	0.028	0.001|0.001		0.450806	0.00675325	0.001|0.002
Medtr1g016760.1	| RNA-binding KH domain protein | HC | chr1:4457792-4464676 | 20130731	65410.2	7|7	0.497	0.04	0.001|0.001		0.665976	0.0450578	0.001|0.002
Medtr3g065490.1	| RNA recognition motif, a.k.a. RRM, RBD protein | HC | chr3:29610838-29605718 | 20130731	31105.1	5|5	0.419	0.009	0.014|0.001		0.610635	0.0360588	0.014|0.014
Medtr4g088980.1	| clathrin light chain-like protein | HC | chr4:35592996-35589688 | 20130731	33870.6	3|3	0.468	0.015	0.001|0.006		0.53057	0.0464005	0.007|0.003
Medtr3g063110.1	| deoxyuridine 5'-triphosphate nucleotidohydrolase | HC | chr3:28563081-28563968 | 20130731	15664.3	5|5	0.696	0.065	0.001|0.032		0.790176	0.0379254	0.023|0.027
Medtr2g084220.1	| multiprotein bridging factor 1b-like protein | HC | chr2:35379970-35375982 | 20130731	15322.3	2|2	0.433	0.008	0.002|0.027		0.447633	0.0423161	0.005|0.003
Medtr8g105580.2	| dynamin-like protein 1E | HC | chr8:44528484-44536919 | 20130731	64576.8	4|3					2.31896	0.511958	0.028|0.528
Medtr5g015580.1	| porin/voltage-dependent anion-selective channel protein | HC | chr5:5411450-5408079 | 20130731	29441.6	4|4					2.91346	0.456489	0.001|0.003
Medtr2g100410.1	| 60S ribosomal L28-like protein | HC | chr2:43146876-43150214 | 20130731	16385.9	1|1					1.93235	0.0844092	0.014|0.087
Medtr1g076880.1	| 22.0 kDa class IV heat shock protein | HC | chr1:34311519-34312282 | 20130731	22350.6	1|1					5.51335	6.34509	0.045|0.986
Medtr7g103500.1	| acid phosphatase | LC | chr7:41874136-41872178 | 20130731	19198.8	1|1					4.90173	0.590324	0.045|0.237
Medtr3g088425.1	| DPP6 amine-terminal domain protein | HC | chr3:40185318-40183264 | 20130731	76812.3	7|6					1.8164	0.242774	0.061|0.007
Medtr1g037630.1	| aspartic proteinase nepenthesin-like protein | HC | chr1:13948633-13952626 | 20130731	46761.9	1|1					7.94451	2.76688	0.003|0.130
Medtr8g070015.1	| Lipid transfer protein | HC | chr8:29706500-29707286 | 20130731	12280.6	1|1					3.99216	0.033807	0.001|0.002
Medtr4g100970.1	| Cwf15/cwc15 cell cycle control protein | HC | chr4:41689276-41685378 | 20130731	26469.1	1|1					2.6707	1.34702	0.028|0.573
Medtr5g046030.1	| alpha-1,4-glucan-protein synthase [UDP-forming]-like protein | HC | chr5:20176713-20179787 | 20130731	41665.8	1|3					2.83322	0.0454027	0.107|0.003
Medtr7g027020.1	| RALF related | HC | chr7:9138594-9140162 | 20130731	19468.7	1|2					3.10102	0.683368	0.092|0.038
Medtr7g406850.1	| glycyl-tRNA synthetase/glycine-tRNA ligase | HC | chr7:942169-936679 | 20130731	77589.5	2|3					2.00526	0.818438	0.132|0.019
Medtr7g086470.1	| 50S ribosomal protein L25, putative | HC | chr7:33567574-33571031 | 20130731	30048.2	4|3					3.1717	0.374377	0.017|0.520
Medtr6g021670.2	| 40S ribosomal S7-like protein | HC | chr6:7446857-7444335 | 20130731	21884.9	5|6					1.25345	0.0687761	0.219|0.025
Medtr4g024940.1	| arginase family protein | HC | chr4:8474852-8472088 | 20130731	26323.5	1|2					6.63934	4.75268	0.003|0.499
Medtr3g074830.1	| phosphate-responsive 1 family protein | HC | chr3:33810736-33811961 | 20130731	37952.2	3|3					2.14392	0.0357466	0.042|0.004
Medtr6g013210.1	| 40S ribosomal protein S28-1 | HC | chr6:4153412-4155190 | 20130731	7503.07	1|2					2.78742	1.09078	0.002|0.176
Medtr4g125100.1	| cupin family protein | HC | chr4:51853838-51855907 | 20130731	21432.5	2|2					2.12896	0.801094	0.263|0.046
Medtr7g086300.1	| cobalamin-independent methionine synthase | HC | chr7:33471661-33466402 | 20130731	89062.1	9|8					1.65927	0.248324	0.006|0.081
Medtr0118s0070.1	| expansin-like protein B1 | HC | scaffold0118:41967-38900 | 20130731	29838.4	1|1					8.5461	2.05613	0.040|0.156
Medtr3g092970.1	| nascent proteinassociated complex alpha chain | HC | chr3:42497928-42500253 | 20130731	24703.1	4|4					2.19399	0.296786	0.013|0.003
Medtr5g018940.1	| 40S ribosomal S4-like protein | HC | chr5:7111577-7108624 | 20130731	30004.4	8|8					1.32469	0.0223319	0.006|0.003
Medtr1g018200.1	| beta-like galactosidase | HC | chr1:5228214-5233730 | 20130731	82398.2	1|1					2.73927	0.42461	0.035|0.019
Medtr5g014710.1	| glyoxysomal malate dehydrogenase | HC | chr5:4992016-4987668 | 20130731	38289	2|1					3.83605	2.09743	0.019|0.433
Medtr3g087190.1	| 50S ribosomal protein L23 | HC | chr3:39536725-39535762 | 20130731	23265.3	2|2					7.21239	3.94228	0.025|0.003
Medtr5g019600.1	| Xaa-pro aminopeptidase P | HC | chr5:7422499-7415165 | 20130731	73419.5	5|3					4.76585	0.822714	0.091|0.004
Medtr6g066250.1	| small nuclear ribonucleoprotein | HC | chr6:24627973-24628511 | 20130731	9167.76	2|2					1.38526	0.0244203	0.151|0.025
Medtr3g108280.1	| 60S acidic ribosomal protein P0-1 | HC | chr3:50021185-50023906 | 20130731	34425.1	3|3					1.71425	0.409773	0.043|0.428
Medtr8g105890.4	| small nuclear ribonucleoprotein | HC | chr8:44693625-44691969 | 20130731	9660.19	2|1					4.52245	1.29024	0.003|0.324
Medtr7g105220.1	| peptidyl-prolyl cis-trans isomerase | HC | chr7:42657101-42654370 | 20130731	18121.2	2|1					1.86696	0.337006	0.023|0.780
Medtr3g084410.1	| selenium-binding-like protein | HC | chr3:38108181-38104962 | 20130731	54595.3	4|4					2.88171	1.55896	0.031|0.061
Medtr3g437680.2	| eukaryotic translation initiation factor 5A4 | HC | chr3:12827467-12831667 | 20130731	17754.8	1|1					1.5455	0.43324	0.594|0.044
Medtr7g405830.2	| pirin-like plant protein | HC | chr7:284789-281425 | 20130731	24402	4|2					5.67751	6.11293	0.485|0.007
Medtr4g103520.2	| inactive purple acid phosphatase-like protein | HC | chr4:42780371-42785712 | 20130731	62659.1	4|3					3.26825	1.58069	0.031|0.337
Medtr4g118560.1	| prolyl 4-hydroxylase subunit alpha-like protein | HC | chr4:49096498-49099546 | 20130731	33471.6	3|2					2.46559	0.576964	0.001|0.004
Medtr8g088210.2	| cofilin/actin-depolymerizing factor-like protein | HC | chr8:36530579-36528596 | 20130731	15565.9	2|2					1.93015	0.0763353	0.011|0.002
Medtr1g067530.1	| UDP-glucuronic acid decarboxylase | HC | chr1:29126603-29132924 | 20130731	51715.8	1|1					10	0	0.005|0.041
Medtr7g051230.1	| 2Fe-2S ferredoxin-like protein | HC | chr7:17938695-17937729 | 20130731	17404	4|4					1.8003	0.0206247	0.002|0.002
Medtr4g083250.1	| hypothetical protein | HC | chr4:32406839-32399916 | 20130731	29178	4|2					3.61095	0.439282	0.019|0.291
Medtr7g050870.1	| pectinesterase/pectinesterase inhibitor | HC | chr7:17775709-17778012 | 20130731	60859.3	3|3					6.1756	1.36791	0.031|0.009
Medtr2g092950.1	| DUF640 family protein | HC | chr2:39556136-39560514 | 20130731	18889.3	1|1					5.98814	5.67362	0.012|0.005
Medtr8g023310.1	| pectinesterase/pectinesterase inhibitor | HC | chr8:8385831-8379969 | 20130731	64985.3	6|4					1.33179	0.0250791	0.002|0.008
Medtr3g108600.1	| glucan endo-1,3-beta-glucosidase-like protein | HC | chr3:50149907-50147373 | 20130731	51912.8	2|5					5.85988	2.11151	0.116|0.016
Medtr3g106570.1	| ER membrane protein complex subunit-like protein | HC | chr3:49260931-49257161 | 20130731	23434	4|5					1.36362	0.0578011	0.008|0.283
Medtr1g111970.1	| 40S ribosomal protein S27-1 | HC | chr1:50632127-50633981 | 20130731	9903.94	2|2					2.99268	0.389321	0.001|0.002
Medtr8g105340.2	| 40S ribosomal protein S2-4 | HC | chr8:44446803-44448529 | 20130731	29772.9	1|7					3.31012	0.998362	0.097|0.002
Medtr1g106940.2	| vacuolar-sorting receptor-like protein | HC | chr1:48131983-48136750 | 20130731	59383.7	5|4					2.59179	0.0759656	0.001|0.003
Medtr6g003970.1	| elongation factor Ts protein | HC | chr6:44222-38080 | 20130731	37799.8	3|3					4.2707	1.68826	0.024|0.397
Medtr2g062980.1	| serine carboxypeptidase-like protein | HC | chr2:26625965-26632035 | 20130731	54117.6	3|5					3.42974	1.16754	0.069|0.042
Medtr1g090973.1	| legume lectin beta domain protein | HC | chr1:41088570-41090016 | 20130731	30072.3	1|1					10	0	0.004|0.023
Medtr4g073540.1	| subtilisin-like serine protease | HC | chr4:27885510-27882715 | 20130731	83168.3	8|8					2.22416	0.425802	0.004|0.002
Medtr2g022660.1	| type II peroxiredoxin | HC | chr2:7861803-7865523 | 20130731	21574.1	8|8					1.58587	0.225332	0.019|0.002
Medtr8g092200.1	| small nuclear ribonucleoprotein | HC | chr8:38530552-38528326 | 20130731	14371.6	2|3					3.34137	0.954168	0.001|0.013
Medtr8g012945.1	| NADH-ubiquinone oxidoreductase 10.5 kDa subunit | HC | chr8:3937152-3934355 | 20130731	11208.9	1|1					6.31926	5.20535	0.516|0.036
Medtr1g107500.1	| LRR receptor-like kinase family protein | HC | chr1:48807135-48805313 | 20130731	42228.8	1|1					7.92398	2.93594	0.348|0.016
Medtr7g088680.1	| nascent proteinassociated complex alpha chain | HC | chr7:34572677-34570419 | 20130731	22055.8	6|6					1.83172	0.177104	0.028|0.069
Medtr4g095360.1	| subtilisin-like serine protease | HC | chr4:39740503-39737442 | 20130731	80369.2	9|8					2.2246	0.625178	0.002|0.002
Medtr4g108570.1	| nucleosome/chromatin assembly factor group protein | HC | chr4:44984273-44980061 | 20130731	29590.1	2|1					2.1948	0.223645	0.236|0.037
Medtr7g099680.1	| heat shock cognate 70 kDa protein | HC | chr7:39987331-39984070 | 20130731	71427.3	7|6					1.3435	0.0293486	0.024|0.262
Medtr3g079750.1	| glycoside hydrolase family 3 protein | HC | chr3:35989730-35994962 | 20130731	68878.6	3|2					2.81953	0.872416	0.083|0.026
Medtr5g058430.1	| N-acyl-L-amino-acid amidohydrolase | HC | chr5:24148014-24156148 | 20130731	39341.8	2|3					2.34611	0.654604	0.001|0.073
Medtr4g013355.1	| disease resistance-responsive, dirigent domain protein | HC | chr4:3789516-3788945 | 20130731	19997	2|2					2.65763	0.214058	0.002|0.018
Medtr1g103020.1	| 3-oxoacyl-(acyl carrier) synthase II | HC | chr1:46612336-46606993 | 20130731	50585.6	3|4					2.29151	0.510544	0.033|0.004
Medtr0002s0700.1	| lumenal portion of cytochrome b559, alpha protein | HC | scaffold0002:262582-262331 | 20130731	9420.7	1|1					10	0	0.045|0.036
Medtr3g102810.1	| subtilisin-like serine protease | HC | chr3:47368423-47366150 | 20130731	81094	9|9					2.94996	0.0246128	0.001|0.002
Medtr4g081130.1	| thiazole biosynthetic enzyme | HC | chr4:31409158-31406252 | 20130731	37162.8	1|1					2.10584	0.349456	0.120|0.020
Medtr5g016010.1	| peroxidase family protein | HC | chr5:5654728-5652040 | 20130731	36634.6	5|4					3.73837	0.680293	0.015|0.011
Medtr3g091250.2	| splicing factor 3a subunit 3, putative | HC | chr3:41476660-41484789 | 20130731	53731.7	2|2					2.62306	0.641859	0.028|0.380
Medtr4g128750.1	| CAP, cysteine-rich secretory protein, antigen 5 | HC | chr4:53588866-53589955 | 20130731	20128.5	2|2					2.37563	0.0399008	0.120|0.036
Medtr7g021030.2	| ribosomal protein L7Ae/L30e/S12e/Gadd45 family protein | HC | chr7:6597399-6598733 | 20130731	9128.05	2|2					3.48563	0.682536	0.008|0.003
Medtr0287s0050.1	| complex 1 protein, LYR family protein | HC | scaffold0287:10572-10291 | 20130731	10395.4	2|2					2.77046	0.843642	0.016|0.077
Medtr2g034290.1	| NADH-ubiquinone oxidoreductase 10.5 kDa subunit | HC | chr2:13097121-13095948 | 20130731	10960.9	1|1					2.10713	0.646251	0.127|0.044
Medtr8g461390.1	| SOUL heme-binding family protein | HC | chr8:21601067-21603197 | 20130731	25493.8	1|1					6.49254	4.9603	0.026|0.042
Medtr8g032650.1	| heat shock cognate 70 kDa protein | HC | chr8:12530059-12527429 | 20130731	70369	1|1					2.27147	0.314369	0.011|0.667
Medtr1g078000.2	| granule bound starch synthase I, putative | HC | chr1:34876696-34871897 | 20130731	67161.3	7|6					2.31057	0.131912	0.004|0.002
Medtr2g021300.1	| GTP-binding elongation factor Tu family protein | HC | chr2:7236483-7239439 | 20130731	47664.7	1|1					2.55858	0.615798	0.003|0.068
Medtr5g007210.1	| transmembrane protein, putative | HC | chr5:1243259-1247003 | 20130731	17972.5	2|2					2.22472	0.0104991	0.005|0.003
Medtr7g079310.1	| subtilisin-like serine protease | HC | chr7:30098088-30100962 | 20130731	84339.6	1|2					4.70072	3.1731	0.544|0.046
Medtr1g035230.1	| pyrophosphate-fructose-6-phosphate 1-phosphotransferase | HC | chr1:12597535-12592403 | 20130731	65843	5|5					1.72076	0.0606811	0.012|0.036
Medtr4g011180.1	| 3-isopropylmalate dehydratase, small subunit | HC | chr4:2634432-2640373 | 20130731	26687.3	4|4					1.53564	0.427934	0.035|0.007
Medtr8g020610.1	| auxin-binding protein ABP19a | HC | chr8:7265753-7266654 | 20130731	22143.5	3|3					4.13395	2.32835	0.049|0.040
Medtr5g056160.1	| S1/P1 nuclease family protein | HC | chr5:23152774-23142962 | 20130731	34017.8	1|1					7.5461	0.641913	0.196|0.036
Medtr7g094460.1	| GTP-binding elongation factor Tu family protein | HC | chr7:37594338-37599430 | 20130731	48994.5	11|11					1.32474	0.129673	0.031|0.324
Medtr4g075790.2	| expansin A1 | HC | chr4:29007820-29009753 | 20130731	22094.1	2|1					3.44558	0.251175	0.041|0.399
Medtr4g125530.1	| stress responsive A/B barrel domain protein | HC | chr4:52076843-52075750 | 20130731	29868.4	3|2					2.64594	0.275721	0.032|0.225
Medtr3g091060.2	| protein phosphatase 2C-like protein | HC | chr3:41377528-41371122 | 20130731	40694.2	2|1					5.68966	6.09575	0.497|0.036
Medtr6g086115.1	| LRR extensin-like protein | HC | chr6:32272379-32268377 | 20130731	91691.8	4|4					3.40093	0.588114	0.090|0.014
Medtr4g057450.1	| xyloglucan endotransglucosylase/hydrolase family protein | HC | chr4:21085982-21083030 | 20130731	34714.8	2|1					6.5873	4.82628	0.023|0.036
Medtr3g088160.2	| thylakoid-bound ascorbate peroxidase | HC | chr3:39979738-39987437 | 20130731	42211.5	13|14					1.40045	0.0720196	0.005|0.002
Medtr7g053330.1	| processing peptidase | HC | chr7:18766364-18760054 | 20130731	59633.6	5|4					2.36498	0.416614	0.030|0.092
Medtr5g064060.1	| 17.6 kDa class I heat shock protein | HC | chr5:26578754-26579584 | 20130731	17112.9	1|1					2.84291	0.412792	0.003|0.104
Medtr3g115370.1	| catalase heme-binding enzyme | HC | chr3:53951098-53955670 | 20130731	57044.3	7|7					1.59922	0.286487	0.006|0.603
Medtr6g043210.1	| ribosomal protein S13P/S18e | HC | chr6:14925886-14929768 | 20130731	17724.5	1|1					6.52229	0.805973	0.001|0.009
Medtr3g116080.1	| papain family cysteine protease | HC | chr3:54276528-54278225 | 20130731	39883.6	2|2					4.21068	0.275222	0.006|0.030
Medtr1g110980.1	| alpha-glucosidase | HC | chr1:50113081-50108965 | 20130731	103856	1|1					1.46421	0.0151589	0.002|0.360
Medtr3g083550.1	| RNA recognition motif, a.k.a. RRM, RBD protein | HC | chr3:37716900-37714302 | 20130731	28541.5	3|3					2.47526	0.00866473	0.017|0.032
Medtr3g110065.3	| aspartate aminotransferase | HC | chr3:50947563-50942626 | 20130731	45688.9	8|7					2.10979	0.194316	0.001|0.003
Medtr7g085560.1	| inosine-5'-monophosphate dehydrogenase | HC | chr7:33154779-33166655 | 20130731	54048.4	4|5					2.23479	0.151505	0.030|0.031
Medtr5g018390.1	| hydroxyproline-rich glycoprotein family protein, putative | HC | chr5:6856802-6850645 | 20130731	53505.4	1|2					5.96899	5.70071	0.693|0.021
Medtr4g083500.1	| O-glycosyl hydrolase family 17 protein | HC | chr4:32605251-32608276 | 20130731	57928.1	2|2					3.54649	0.951657	0.025|0.739
Medtr7g117430.1	| eukaryotic aspartyl protease family protein | HC | chr7:48561504-48559596 | 20130731	53016.8	5|4					2.06948	0.432487	0.047|0.023
Medtr1g025430.1	| heat shock protein 81-2 | HC | chr1:8131899-8126353 | 20130731	94090.6	9|7					1.53115	0.264548	0.237|0.003
Medtr1g022050.1	| outer envelope pore protein 24B | HC | chr1:6801188-6798978 | 20130731	23688.1	5|3					4.50427	2.30616	0.015|0.002
Medtr5g020680.1	| phosphopantetheine adenylyltransferase | HC | chr5:7920857-7917535 | 20130731	19145.2	3|3					1.28982	0.207836	0.047|0.729
Medtr0004s0510.1	| small heat shock protein | HC | scaffold0004:246154-247504 | 20130731	23344.8	3|3					2.76094	0.113097	0.009|0.002
Medtr8g009970.1	| splicing factor 3A subunit 2 | HC | chr8:2491922-2495853 | 20130731	36063.3	4|2					1.67298	0.580328	0.649|0.048
Medtr4g126160.1	| cytokinin oxidase/dehydrogenase-like protein | HC | chr4:52455247-52450424 | 20130731	58593.1	1|1					0.305754	0.290981	0.009|0.727
Medtr7g108860.2	| CS domain protein | HC | chr7:44298427-44295077 | 20130731	22346.4	3|3					0.343669	0.0344843	0.082|0.009
Medtr1g017520.1	| pre-mRNA-processing 40A-like protein | HC | chr1:4919114-4935894 | 20130731	119494	2|1					0.640633	0.190297	0.791|0.045
Medtr7g096280.1	| linker histone H1 and h5 family protein | HC | chr7:38619056-38620408 | 20130731	31324.3	2|3					0.293485	0.00584579	0.001|0.002
Medtr2g043230.1	| GroES chaperonin | HC | chr2:18824191-18827678 | 20130731	27143.5	7|8					0.731172	0.0546609	0.001|0.119
Medtr7g079180.1	| late embryogenesis abundant protein | HC | chr7:30028911-30032416 | 20130731	16668.7	4|4					0.674956	0.0161021	0.001|0.002
Medtr4g128600.1	| calmodulin-binding protein | HC | chr4:53509459-53503205 | 20130731	70944.5	3|4					0.610984	0.162218	0.656|0.013
Medtr6g478160.1	| translation initiation factor eIF3 subunit | HC | chr6:29041466-29036469 | 20130731	26142.1	2|3					0.592802	0.144426	0.428|0.003
Medtr4g124920.2	| stress responsive A/B barrel domain protein | HC | chr4:51809545-51807306 | 20130731	9962.9	1|1					0.33778	0.135848	0.223|0.033
Medtr3g045190.3	| late embryogenesis abundant protein | HC | chr3:14618137-14621226 | 20130731	33927.7	8|4					0.697072	0.0250658	0.019|0.246
Medtr3g093110.1	| 60S ribosomal protein L6 | HC | chr3:42566706-42568353 | 20130731	21834.7	8|7					0.510335	0.0381981	0.002|0.002
Medtr2g450730.1	| NEDD8 ultimate buster-like protein | HC | chr2:22550887-22542439 | 20130731	61204.3	3|3					0.380532	0.160224	0.032|0.123
Medtr7g065210.1	| Lipid transfer protein | HC | chr7:23779449-23778354 | 20130731	12697.2	2|2					0.747676	0.00434808	0.024|0.045
Medtr1g026840.1	| ENTH/VHS/GAT family protein | HC | chr1:8810775-8799978 | 20130731	72995.5	2|2					0.677479	0.122277	0.008|0.267
Medtr2g066120.1	| phosphoglycerate kinase-like protein | HC | chr2:27702991-27706438 | 20130731	42408.7	13|13					0.745626	0.0333819	0.011|0.038
Medtr7g114980.1	| aldo/keto reductase family oxidoreductase | HC | chr7:47474564-47471394 | 20130731	38602	2|1					0.513978	0.107962	0.024|0.263
Medtr8g061130.1	| translation initiation factor IF-1 | HC | chr8:21190038-21189155 | 20130731	16512.6	1|1					0.675174	0.315792	0.883|0.047
Medtr4g070080.1	| RNA-binding (RRM/RBD/RNP motif) family protein | LC | chr4:26374412-26375716 | 20130731	15749.1	7|6					0.823416	0.00719114	0.001|0.017
Medtr3g112410.1	| thioredoxin H-type 1 protein | HC | chr3:52668561-52666226 | 20130731	12899.8	2|2					0.195576	0.0065957	0.001|0.002
Medtr1g100647.1	| carboxy-terminal region remorin | HC | chr1:45590830-45593341 | 20130731	23043.2	3|2					0.307757	0.13318	0.009|0.281
Medtr4g079780.1	| ketol-acid reductoisomerase | HC | chr4:30886994-30882510 | 20130731	63246.2	3|3					0.675597	0.0225796	0.007|0.078
Medtr6g092180.1	| hypothetical protein | HC | chr6:34747316-34744567 | 20130731	31820.3	4|4					0.413741	0.0723501	0.015|0.003
Medtr1g115500.1	| glutathione S-transferase | HC | chr1:52191417-52187447 | 20130731	23330.3	4|3					0.594366	0.0149833	0.001|0.002
Medtr7g109970.2	| nitrogen regulatory protein P-II | HC | chr7:45061988-45059049 | 20130731	20692.9	4|6					0.534122	0.0360272	0.003|0.002
Medtr7g088700.1	| global transcription factor | HC | chr7:34591539-34580098 | 20130731	186998	2|3					0.590151	0.0287793	0.036|0.120
Medtr4g024620.1	| 3-phosphoshikimate 1-carboxyvinyltransferase | HC | chr4:8331048-8324892 | 20130731	56147.9	3|4					0.688633	0.162041	0.836|0.040
Medtr8g067080.2	| ADP-ribosylation factor GTPase-activating protein AGD10 | HC | chr8:27996717-27990957 | 20130731	43850.8	4|3					0.648784	0.285044	0.763|0.025
Medtr5g018600.1	| TPR domain protein | HC | chr5:6944048-6947851 | 20130731	48792.6	5|4					0.543096	0.0717402	0.001|0.002
Medtr0334s0010.1	| plastocyanin-like domain protein | HC | scaffold0334:3468-6498 | 20130731	20568.1	1|1					0.482218	0.0373766	0.031|0.078
Medtr5g036270.1	| matrixin family protein | LC | chr5:15813229-15814623 | 20130731	39190.8	1|1					0.189899	0.127137	0.016|0.078
Medtr1g072170.1	| ribosome recycling factor | HC | chr1:32030809-32023959 | 20130731	29128.6	7|5					0.579267	0.0425931	0.002|0.002
Medtr0227s0020.1	| 60S acidic ribosomal protein | HC | scaffold0227:7789-5926 | 20130731	11304.7	1|1					0.467901	0.0191801	0.032|0.039
Medtr7g084590.1	| syntaxin of plants protein | HC | chr7:32639320-32642331 | 20130731	29605.4	1|1					0.435791	0.011679	0.035|0.036
Medtr2g034900.2	| importin subunit alpha-1b | HC | chr2:13400262-13404524 | 20130731	58938.3	2|3					0.663032	0.0603649	0.044|0.573
Medtr8g075390.1	| 26S proteasome non-ATPase regulatory subunit-like protein | HC | chr8:31886017-31879461 | 20130731	41504.3	5|6					0.693363	0.189174	0.004|0.898
Medtr1g030820.1	| polyketide cyclase/dehydrase and lipid transporter | HC | chr1:10783103-10785060 | 20130731	17350.9	4|4					0.595011	0.0451814	0.009|0.019
Medtr7g100328.1	| TPR superfamily protein | HC | chr7:40271017-40272356 | 20130731	40452.6	5|3					0.480216	0.0612978	0.009|0.029
Medtr5g020050.1	| succinate dehydrogenase [ubiquinone] flavoprotein subunit | HC | chr5:7636353-7644053 | 20130731	69545.4	6|5					0.790402	0.114097	0.002|0.556
Medtr5g006130.1	| photosystem I reaction center subunit II | HC | chr5:782712-783685 | 20130731	23073.1	7|6					0.679816	0.0179671	0.004|0.010
Medtr8g046460.1	| plant/F3O9-12 protein | HC | chr8:18640978-18639241 | 20130731	30962.8	1|1					0.141575	0.0587961	0.335|0.034
Medtr3g022850.1	| crossover junction endonuclease MUS81-like protein | HC | chr3:6876038-6866010 | 20130731	74609.4	1|1					0.353962	0.0108918	0.069|0.006
Medtr3g094570.1	| 60S ribosomal L6-like protein | HC | chr3:43155807-43152682 | 20130731	26003.4	3|3					0.311715	0.076249	0.005|0.005
Medtr8g464390.2	| ARF GTPase activator | HC | chr8:22748718-22755468 | 20130731	45167.3	2|1					0.479025	0.179656	0.507|0.032
Medtr4g120950.1	| pathogenesis-related protein bet V I family protein | HC | chr4:50073866-50072677 | 20130731	18265.1	2|2					0.226477	0.0720052	0.104|0.033
Medtr2g085085.1	| 60S acidic ribosomal protein | HC | chr2:36125832-36124476 | 20130731	11415.8	2|2					0.430744	0.0407503	0.001|0.023
Medtr2g067080.1	| thiosulfate/3-mercaptopyruvate sulfurtransferase | HC | chr2:28046037-28038730 | 20130731	42063.2	4|5					0.643327	0.117969	0.006|0.030
Medtr3g007250.1	| prefoldin | HC | chr3:943460-948529 | 20130731	16537.5	7|7					0.71327	0.0466666	0.047|0.092
Medtr4g064670.2	| pumilio Mpt5 protein, putative | HC | chr4:24134583-24140955 | 20130731	104512	2|2					0.564815	0.14404	0.088|0.037
Medtr2g046620.1	| UDP-glucosyltransferase family protein | HC | chr2:20491783-20493375 | 20130731	53631.4	2|1					0.728009	0.178137	0.038|0.789
Medtr3g072480.2	| histone chaperone domain CHZ protein | HC | chr3:32581726-32589117 | 20130731	55782.7	5|6					0.482219	0.030849	0.006|0.010
Medtr7g106760.3	| fasciclin-like arabinogalactan protein 16 precursor | HC | chr7:43481765-43477708 | 20130731	49751	3|2					0.224968	0.0153882	0.002|0.071
Medtr3g085210.1	| lipid transfer protein | HC | chr3:38516744-38512453 | 20130731	20474.2	1|1					0.528548	0.0555944	0.001|0.066
Medtr0339s0030.1	| thylakoid lumenal 16.5 kDa protein | HC | scaffold0339:14781-17495 | 20130731	25386.3	4|4					0.713173	0.0701496	0.012|0.009
Medtr4g073370.3	| E3 ubiquitin-protein ligase | HC | chr4:27780814-27770199 | 20130731	203121	4|1					0.77403	0.189837	0.047|0.960
Medtr1g115505.1	| cobalamin biosynthesis protein | HC | chr1:52194306-52199057 | 20130731	50237.3	3|3					0.665572	0.337413	0.024|0.936
Medtr7g063520.1	| glycoprotein family protein | HC | chr7:23164570-23167810 | 20130731	28664.2	3|2					0.389069	0.0281839	0.003|0.192
Medtr3g100220.1	| argininosuccinate lyase | HC | chr3:46052391-46055945 | 20130731	57863.7	3|2					0.609712	0.133662	0.005|0.397
Medtr4g070190.1	| RNA-binding (RRM/RBD/RNP motif) family protein | LC | chr4:26418780-26419998 | 20130731	16393.4	3|3					0.795365	0.0268239	0.001|0.010
Medtr3g114080.1	| RING/FYVE/PHD-type zinc finger protein | HC | chr3:53260463-53266029 | 20130731	61419.2	5|2					0.702148	0.291493	0.005|0.869
Medtr8g032320.1	| calcium-dependent lipid-binding (CaLB domain) family protein | HC | chr8:12152011-12150043 | 20130731	16584.8	2|2					0.518171	0.0412581	0.001|0.060
Medtr6g053280.1	| NADH-ubiquinone oxidoreductase, putative | HC | chr6:19136919-19141945 | 20130731	30887.9	3|3					0.591718	0.00148547	0.001|0.002
Medtr4g025850.2	| SNAP receptor complex protein | HC | chr4:8848962-8855193 | 20130731	21696	4|3					0.497205	0.0666949	0.003|0.077
Medtr2g044070.2	| sucrose synthase | HC | chr2:19158822-19151293 | 20130731	92683.7	2|2					0.508396	0.107561	0.009|0.027
Medtr5g088220.2	| RNA recognition motif, a.k.a. RRM, RBD protein | HC | chr5:38253257-38251764 | 20130731	53474.9	6|5					0.625337	0.0534473	0.012|0.002
Medtr3g080500.1	| copper amine oxidase, enzyme domain protein | HC | chr3:36420675-36426291 | 20130731	83116.7	2|1					0.454048	0.0674702	0.033|0.178
Medtr8g103950.2	| CASP carboxy-terminal protein | HC | chr8:43763207-43755474 | 20130731	66374	5|6					0.570033	0.00895976	0.031|0.013
Medtr1g070390.1	| linker histone H1 and h5 family protein | HC | chr1:31172959-31174011 | 20130731	26313.2	2|2					0.499081	0.0909323	0.529|0.041
Medtr1g064540.2	| vacuolar (H+)-ATPase G subunit | HC | chr1:28387925-28390993 | 20130731	12348.4	4|2					0.79665	0.0157038	0.012|0.014
Medtr5g044970.1	| peptidyl-prolyl cis-trans isomerase E-like protein | HC | chr5:19719748-19722666 | 20130731	19099.3	4|4					0.736629	0.0486227	0.004|0.002
Medtr5g094860.1	| tubulin folding cofactor A | HC | chr5:41473628-41476208 | 20130731	13153.8	2|3					0.659862	0.0381143	0.063|0.032
Medtr4g084990.1	| U1 small nuclear ribonucleoprotein | HC | chr4:33189286-33193785 | 20130731	27244.1	2|2					0.338982	0.0256832	0.005|0.003
Medtr6g007030.1	| trypsin-like serine protease | HC | chr6:1350091-1343643 | 20130731	45927.4	6|6					0.767117	0.0965978	0.008|0.219
Medtr3g088970.1	| argininosuccinate synthase | HC | chr3:33990059-33993943 | 20130731	52996.3	7|9					0.746993	0.015779	0.278|0.022
Medtr2g100420.1	| charged multivesicular body protein | HC | chr2:43153549-43152380 | 20130731	22882.6	2|3					0.762955	0.0975696	0.043|0.378
Medtr3g087490.1	| PLAT-plant-stress protein | HC | chr3:39663898-39662546 | 20130731	21153.9	1|1	4.688	0.737	0.104|0.016
Medtr4g056520.1	| retinoid-inducible serine carboxypeptidase | HC | chr4:20745037-20739706 | 20130731	51205.6	5|5	3.608	0.765	0.001|0.002
Medtr4g021570.1	| armadillo/beta-catenin-like repeat protein | HC | chr4:7067247-7062577 | 20130731	40968.8	3|6	1.55	0.527	0.002|0.656
Medtr1g088450.1	| ribosomal L22e family protein | HC | chr1:39552080-39550264 | 20130731	13640.2	1|2	2.43	1.596	0.625|0.009
Medtr5g014260.1	| glycine cleavage system H protein | HC | chr5:4761875-4760173 | 20130731	17847.8	4|4	2.028	0.006	0.001|0.001
Medtr8g099650.1	| RNA polymerase II transcriptional coactivator KELP protein | HC | chr8:42150276-42154132 | 20130731	19612.1	2|1	2.36	0.559	0.012|0.279
Medtr8g086070.2	| dicarboxylate carrier protein | HC | chr8:35724959-35727946 | 20130731	22408.8	3|3	3.181	0.327	0.039|0.038
Medtr8g007235.1	| nucleoside diphosphate kinase-like protein | HC | chr8:1369594-1366875 | 20130731	16432.5	3|3	2.407	0.123	0.001|0.001
Medtr8g105630.1	| phospholipid hydroperoxide glutathione peroxidase | HC | chr8:44557406-44554960 | 20130731	19108.8	5|5	1.984	0.092	0.001|0.001
Medtr8g081640.4	| RNA recognition motif (RRM) containing protein | HC | chr8:35236578-35228497 | 20130731	116568	2|2	2.009	0.213	0.522|0.048
Medtr3g062570.2	| LRR receptor-like kinase | HC | chr3:28270641-28275049 | 20130731	76503.8	2|2	5.483	1.084	0.074|0.021
Medtr3g099380.1	| general regulatory factor 2 | HC | chr3:45553554-45556835 | 20130731	29417.6	4|4	3.852	0.21	0.001|0.001
Medtr2g436620.2	| translationally-controlled tumor-like protein | HC | chr2:14245358-14246969 | 20130731	15935.2	1|1	9.392	0.187	0.001|0.003
Medtr2g006820.1	| 2-oxoacid dehydrogenase acyltransferase family protein | HC | chr2:627266-619028 | 20130731	49603.2	4|5	4.384	2.638	0.012|0.119
Medtr8g107250.1	| tubulin | HC | chr8:45318751-45321187 | 20130731	50647.1	1|1	9.505	0.701	0.308|0.028
Medtr4g017050.1	| germin family protein | HC | chr4:5287228-5286312 | 20130731	24086.6	3|3	3.265	0.506	0.001|0.002
Medtr5g084930.1	| protein disulfide isomerase-like protein | HC | chr5:36640910-36635334 | 20130731	47791.6	8|6	2.015	0.342	0.001|0.001
Medtr8g007065.1	| patatin-like phospholipase | LC | chr8:1230040-1219955 | 20130731	45946.7	2|2	6.453	1.837	0.002|0.004
Medtr5g098420.1	| fasciclin-like arabinogalactan protein | HC | chr5:43093083-43091217 | 20130731	45192.3	3|4	1.546	0.069	0.118|0.033
Medtr5g078200.2	| glucan endo-1,3-beta-glucosidase-like protein | HC | chr5:33413836-33417329 | 20130731	66447.1	1|1	6.88	4.413	0.010|0.513
Medtr2g089030.1	| beta-amylase | HC | chr2:37553849-37558591 | 20130731	67943.9	1|1	3.422	2.161	0.194|0.038
Medtr1g104850.1	| Serine/Threonine kinase, plant-type protein, putative | HC | chr1:47263107-47258894 | 20130731	55985.3	3|3	3.206	1.642	0.021|0.187
Medtr7g016650.1	| DSBA oxidoreductase family protein | HC | chr7:5267213-5271627 | 20130731	24536.2	2|3	3.482	1.475	0.010|0.040
Medtr4g069940.1	| glucan endo-1,3-beta-glucosidase-like protein | HC | chr4:26313065-26308250 | 20130731	49779.2	4|4	3.165	0.705	0.013|0.177
Medtr5g078030.1	| salt stress response/antifungal domain protein | HC | chr5:33327103-33329445 | 20130731	30398.9	1|1	4.41	2.602	0.329|0.013
Medtr3g072080.1	| alpha-soluble NSF attachment protein | HC | chr3:32385200-32379533 | 20130731	32972.3	3|2	1.377	0.256	0.493|0.041
Medtr2g029910.1	| peroxidase family protein | HC | chr2:11192617-11190342 | 20130731	38236	2|2	2.821	0.335	0.010|0.004
Medtr7g023590.1	| polygalacturonase-inhibiting protein, putative | LC | chr7:7700335-7698930 | 20130731	24400.4	1|1	9.854	0.206	0.260|0.038
Medtr2g098950.1	| pfkB family carbohydrate kinase | HC | chr2:42375015-42377509 | 20130731	35368.5	4|3	4.209	2.671	0.007|0.057
Medtr3g085590.1	| nucleoporin complex subunit 54 | HC | chr3:38683674-38688680 | 20130731	41523.9	3|1	2.626	1.08	0.031|0.796
Medtr3g104310.1	| NADH:ubiquinone oxidoreductase protein | HC | chr3:48049840-48045720 | 20130731	23621.8	2|2	2.476	0.061	0.037|0.162
Medtr3g449930.1	| oxygen-evolving enhancer protein 2-1 | HC | chr3:17103225-17105971 | 20130731	28296.4	9|9	1.239	0.02	0.027|0.001
Medtr1g015910.2	| fructan exohydrolase | HC | chr1:4119684-4116023 | 20130731	61065.4	6|4	2.05	0.042	0.085|0.047
Medtr2g094180.1	| protein disulfide isomerase-like protein | HC | chr2:40171311-40167115 | 20130731	63246.8	7|7	2.647	0.32	0.001|0.001
Medtr3g105080.1	| ferredoxin-like protein | HC | chr3:48449600-48452552 | 20130731	24727.2	2|2	2.237	0.007	0.032|0.038
Medtr4g076100.2	| gamma-aminobutyrate transaminase | HC | chr4:29109944-29104308 | 20130731	41020.3	3|3	3.455	0.219	0.031|0.004
Medtr1g045410.1	| 60S ribosomal L4-like protein | HC | chr1:17026720-17029510 | 20130731	44763.1	1|2	5.75	0.187	0.400|0.043
Medtr2g017520.1	| pyridoxal biosynthesis protein PDX1, putative | HC | chr2:5363983-5365478 | 20130731	33754.2	6|4	3.584	0.37	0.001|0.001
Medtr8g045570.1	| pathogenesis-related protein bet V I family protein | HC | chr8:17825808-17821846 | 20130731	17450.8	2|1	4.503	1.318	0.013|0.354
Medtr6g004020.2	| pyruvate kinase family protein | HC | chr6:69550-71881 | 20130731	55842.9	2|2	2.724	0.894	0.033|0.190
Medtr7g114900.2	| ribose-5-phosphate isomerase A | HC | chr7:47437147-47436305 | 20130731	29944.8	4|4	2.067	0.343	0.008|0.021
Medtr6g005360.1	| germin family protein | HC | chr6:718445-717382 | 20130731	23842.4	3|3	3.86	0.912	0.036|0.559
Medtr4g088905.1	| monothiol glutaredoxin-S17 protein | HC | chr4:35508224-35504762 | 20130731	54303.4	8|6	1.795	0.743	0.348|0.012
Medtr1g108765.1	| F0F1-type ATP synthase, beta subunit | HC | chr1:49156895-49151734 | 20130731	59957.2	15|4	1.363	0.137	0.004|0.002
Medtr8g007020.1	| plastocyanin-like domain protein | HC | chr8:1180101-1181060 | 20130731	19729.5	1|1	2.512	0.354	0.214|0.028
Medtr4g111750.1	| single-stranded DNA-binding protein | HC | chr4:46174748-46178738 | 20130731	26972	2|3	3.484	0.291	0.386|0.032
Medtr1g079490.1	| germin family protein | HC | chr1:35312892-35314200 | 20130731	23982.5	1|1	10	0	0.022|0.182
Medtr8g088420.2	| tyrosine phosphatase, putative | HC | chr8:36643146-36646685 | 20130731	37290.9	2|4	1.343	0.342	0.043|0.748
Medtr4g114210.1	| class III peroxidase | HC | chr4:47050276-47048124 | 20130731	35195	3|3	4.151	0.097	0.006|0.025
Medtr5g029590.1	| plastid fibrillin | HC | chr5:12424334-12428740 | 20130731	37666.4	6|5	2.541	0.023	0.001|0.001
Medtr5g022880.1	| eukaryotic aspartyl protease family protein | HC | chr5:9067631-9061259 | 20130731	58173.5	1|2	3.96	0.887	0.008|0.084
Medtr8g045695.1	| polyketide cyclase/dehydrase and lipid transporter | HC | chr8:17870704-17868478 | 20130731	18056	4|1	3.646	0.262	0.001|0.001
Medtr1g069465.1	| photosystem II reaction center Psb28 protein | HC | chr1:30083495-30081689 | 20130731	20460.2	1|1	2.942	0.329	0.004|0.069
Medtr1g088775.1	| 4-hydroxy-tetrahydrodipicolinate synthase | HC | chr1:39750749-39753230 | 20130731	40893.6	1|2	6.416	5.068	0.027|0.735
Medtr2g104110.2	| NADH-ubiquinone oxidoreductase 24 kDa subunit, putative | HC | chr2:44858135-44862710 | 20130731	24100.9	2|2	1.81	0.025	0.053|0.032
Medtr8g079485.1	| 60S ribosomal protein L38A | HC | chr8:34072716-34071471 | 20130731	8117.47	1|1	10	0	0.009|0.029
Medtr2g018680.1	| 60S ribosomal protein L38A | HC | chr2:5904291-5901985 | 20130731	8073.5	1|2	6.812	4.509	0.001|0.381
Medtr1g031900.1	| glucan endo-1,3-beta-glucosidase-like protein | HC | chr1:11212777-11208090 | 20130731	53667.8	2|2	9.348	0.922	0.012|0.049
Medtr1g090960.1	| legume lectin beta domain protein | LC | chr1:41073674-41074542 | 20130731	26710.5	1|2	6.567	4.854	0.040|0.258
Medtr4g073410.1	| L-ascorbate peroxidase | HC | chr4:27800293-27804811 | 20130731	31867.3	2|3	2.984	0.27	0.043|0.019
Medtr4g033790.1	| phosphate-responsive 1 family protein | HC | chr4:12596987-12598416 | 20130731	38946.5	1|1	8.539	1.522	0.037|0.221
Medtr2g089915.1	| hypothetical protein | LC | chr2:38021459-38020778 | 20130731	10608.5	1|1	10	0	0.137|0.001
Medtr7g115070.1	| calcium-binding EF hand protein, putative | HC | chr7:47509217-47512987 | 20130731	36854	3|2	3.529	0.114	0.031|0.065
Medtr1g115850.1	| chalcone-flavanone isomerase family protein | HC | chr1:52327041-52330297 | 20130731	25088.9	3|1	1.707	0.029	0.043|0.842
Medtr4g102170.1	| cytoplasmic ribosomal protein S13 | HC | chr4:42351426-42353751 | 20130731	17076.5	1|1	2.805	0.977	0.038|0.740
Medtr6g084450.1	| proteasome subunit beta protein | HC | chr6:31625633-31619061 | 20130731	26283.4	2|5	3.703	1.372	0.039|0.055
Medtr1g041795.1	| cyanate hydratase | HC | chr1:15710615-15706380 | 20130731	18752.6	3|3	1.391	0.131	0.037|0.001
Medtr3g092900.1	| caffeic acid O-methyltransferase | HC | chr3:42480353-42473090 | 20130731	40256.4	6|6	1.489	0.08	0.038|0.070
Medtr1g078300.2	| ubiquitin carboxyl-terminal hydrolase family protein | HC | chr1:35057751-35062197 | 20130731	36058	2|2	4.779	0.242	0.010|0.010
Medtr8g086640.1	| core histone H2A/H2B/H3/H4 | HC | chr8:35961338-35962088 | 20130731	15950.1	2|2	2.407	0.357	0.015|0.093
Medtr5g071360.1	| asparagine synthetase [glutamine-hydrolyzing] protein | HC | chr5:30276614-30271009 | 20130731	66367.1	9|10	1.494	0.107	0.070|0.001
Medtr7g075453.1	| fasciclin-like arabinogalactan protein | HC | chr7:28251817-28250054 | 20130731	42959.5	7|7	1.748	0.054	0.001|0.001
Medtr1g022410.1	| 20S proteasome subunit alpha type 1 | HC | chr1:7134211-7130131 | 20130731	31149.4	2|3	2.605	0.277	0.053|0.019
Medtr1g116947.1	| pollen protein Ole E I-like protein | LC | chr1:52822361-52817506 | 20130731	119813	5|5	1.585	0.108	0.003|0.001
Medtr8g038220.1	| annexin D8 | HC | chr8:14175833-14173121 | 20130731	35921	1|1	10	0	0.007|0.002
Medtr1g102010.1	| phosphogluco-mutase | HC | chr1:46057570-46064034 | 20130731	68678.9	4|4	2.718	0.562	0.043|0.063
Medtr2g088700.1	| syntaxin of plants 122 protein | HC | chr2:37401493-37407040 | 20130731	34578	4|3	1.869	0.081	0.001|0.027
Medtr5g006750.1	| 12-oxophytodienoate reductase-like protein | HC | chr5:1057515-1059468 | 20130731	41435	2|4	2.485	0.065	0.318|0.028
Medtr2g036600.1	| lysine-tRNA ligase-like protein | HC | chr2:15835394-15843395 | 20130731	69341.9	5|5	2.298	0.551	0.001|0.011
Medtr1g083340.1	| translationally-controlled tumor-like protein | HC | chr1:37086137-37084909 | 20130731	18108.3	1|1	4.334	0.212	0.001|0.023
Medtr8g031370.1	| carboxy-terminal region remorin | HC | chr8:11753967-11749805 | 20130731	21658.7	2|2	1.965	0.125	0.040|0.026
Medtr8g013720.1	| VHS domain plant protein | HC | chr8:4209150-4213969 | 20130731	77576.6	4|5	1.63	0.485	0.832|0.013
Medtr4g132360.2	| glycine cleavage system T protein | HC | chr4:55312901-55316500 | 20130731	44458	7|9	1.461	0.083	0.250|0.038
Medtr3g032980.5	| alpha-N-acetylglucosaminidase family protein | HC | chr3:10455024-10442002 | 20130731	78671.3	3|2	9.717	0.4	0.076|0.001
Medtr2g060830.1	| proteasome subunit alpha type-6-A protein | HC | chr2:25801543-25793337 | 20130731	27330.8	6|7	4.732	1.931	0.009|0.001
Medtr8g102230.1	| processing peptidase | HC | chr8:42996754-43003017 | 20130731	55074.3	4|4	2.965	1.289	0.470|0.026
Medtr4g083360.1	| glucosidase II beta subunit-like protein | HC | chr4:32439690-32431871 | 20130731	73276.2	2|3	2.199	0.426	0.482|0.027
Medtr7g081580.1	| subtilisin-like serine protease | HC | chr7:31150515-31143203 | 20130731	86878.3	1|1	6.916	4.362	0.479|0.037
Medtr1g067150.1	| RabGAP/TBC domain protein | HC | chr1:28910918-28895825 | 20130731	133506	1|1	4.561	0.839	0.001|0.001
Medtr4g062090.1	| E3 UFM1-protein ligase-like protein | HC | chr4:23030283-23022537 | 20130731	89152.9	1|1	7.825	3.076	0.069|0.036
Medtr4g059450.1	| protein disulfide isomerase-like protein | HC | chr4:21885634-21890988 | 20130731	65281.7	10|10	6.19	1.067	0.001|0.001
Medtr4g071130.1	| coatomer subunit alpha-like protein | HC | chr4:26807943-26801111 | 20130731	136561	3|3	2.239	0.585	0.061|0.020
Medtr3g028730.1	| F0F1-type ATP synthase, delta subunit | HC | chr3:9221245-9227170 | 20130731	26724.6	4|5	7.646	3.33	0.026|0.005
Medtr2g090765.1	| fasciclin-like arabinogalactan protein | HC | chr2:38919962-38918307 | 20130731	26484.8	4|4	2.516	0.04	0.001|0.001
Medtr5g083910.1	| LRR receptor-like kinase | HC | chr5:36217683-36208962 | 20130731	110927	3|3	3.574	1.094	0.149|0.041
Medtr4g071150.1	| core histone H2A/H2B/H3/H4 | HC | chr4:26827610-26828386 | 20130731	16114.1	2|2	2.634	0.736	0.058|0.040
Medtr6g037320.1	| argonaute 1A-like protein | HC | chr6:13146304-13145549 | 20130731	13068.8	1|1	10	0	0.010|0.108
Medtr1g115225.1	| LRR receptor-like kinase | HC | chr1:51911627-51909324 | 20130731	64608.5	4|4	4.344	0.464	0.011|0.019
Medtr4g027050.1	| VAMP-associated protein | HC | chr4:9310428-9306771 | 20130731	27005.9	3|3	2.43	0.294	0.010|0.016
Medtr1g115820.1	| chalcone-flavanone isomerase family protein | HC | chr1:52317577-52318974 | 20130731	23920.4	7|5	1.536	0.048	0.002|0.013
Medtr4g127710.2	| plasma membrane H+-ATPase | HC | chr4:53080182-53073347 | 20130731	104693	6|5	1.448	0.313	0.001|0.769
Medtr7g105830.1	| 1-cys peroxiredoxin PER1 | HC | chr7:42966961-42971097 | 20130731	29228	2|3	2.367	0.233	0.017|0.014
Medtr3g093980.3	| chalcone-flavanone isomerase family protein | HC | chr3:42940556-42942415 | 20130731	18020.3	1|1	4.397	0.715	0.008|0.213
Medtr4g005910.1	| histone H2A | HC | chr4:420323-420040 | 20130731	6157.27	1|1	7.329	2.375	0.050|0.004
Medtr4g068040.1	| 60S ribosomal protein L38A | HC | chr4:25503830-25502477 | 20130731	8147.48	1|1	8.012	2.811	0.001|0.177
Medtr6g004180.2	| U2 small nuclear ribonucleoprotein A | HC | chr6:161626-156383 | 20130731	31048.4	2|1	10	0	0.031|0.002
Medtr3g084310.1	| serine transhydroxymethyltransferase | HC | chr3:38069696-38067331 | 20130731	52031.4	1|1	8.145	2.624	0.083|0.008
Medtr4g029180.1	| peroxidase family protein | HC | chr4:10068147-10065888 | 20130731	35857.2	1|3	5.905	5.652	0.759|0.023
Medtr6g065460.1	| Kunitz type trypsin inhibitor / Alpha-fucosidase | HC | chr6:24222556-24221657 | 20130731	22732.4	2|2	4.059	0.463	0.018|0.011
Medtr8g027080.1	| cytochrome b5-like heme/steroid-binding domain protein | HC | chr8:9454787-9446713 | 20130731	15664.7	4|4	1.591	0.218	0.062|0.001
Medtr4g034030.2	| 40S ribosomal protein S20-2 | HC | chr4:12494088-12496817 | 20130731	9829.23	1|1	2.604	0.324	0.001|0.001
Medtr2g073010.1	| Kunitz type trypsin inhibitor | HC | chr2:30903185-30901231 | 20130731	22283.4	2|2	2.242	0.79	0.292|0.001
Medtr4g113100.1	| LRR receptor-like kinase | HC | chr4:46475886-46479891 | 20130731	71775.2	2|2	3.217	1.468	0.004|0.034
Medtr8g008870.1	| F0F1-type ATP synthase, epsilon subunit | HC | chr8:1931179-1926905 | 20130731	20953	4|4	2.502	0.634	0.044|0.003
Medtr0562s0020.1	| macrophage migration inhibition factor-like protein | HC | scaffold0562:6932-8955 | 20130731	12579.7	1|1	2.046	0.142	0.043|0.306
Medtr1g082850.1	| seryl-tRNA synthetase/serine-tRNA ligase | HC | chr1:36859354-36864494 | 20130731	51774.3	3|2	1.867	0.896	0.024|0.795
Medtr2g084010.1	| lignin biosynthetic peroxidase | HC | chr2:35282365-35279696 | 20130731	34851.6	1|1	10	0	0.074|0.049
Medtr5g018670.1	| photosystem II oxygen-evolving enhancer protein | HC | chr5:6961303-6963520 | 20130731	35047.8	3|3	1.502	0.022	0.055|0.038
Medtr4g075100.1	| ATP-dependent Clp protease proteolytic protein | HC | chr4:28664404-28660842 | 20130731	26314.3	1|2	10	0	0.121|0.011
Medtr1g112870.2	| archaeal/vacuolar-type H+-ATPase subunit B | HC | chr1:51173227-51179762 | 20130731	54182.6	8|8	1.48	0.063	0.001|0.001
Medtr1g023630.2	| core histone H2A/H2B/H3/H4 | HC | chr1:7595031-7593883 | 20130731	12628	1|1	4.211	0.387	0.013|0.018
Medtr4g124660.3	| sucrose synthase | HC | chr4:51648803-51653512 | 20130731	85962.5	7|8	1.664	0.246	0.001|0.001
Medtr2g042450.1	| methylthioribose-1-phosphate isomerase | HC | chr2:18531206-18527006 | 20130731	39464.3	4|3	2.154	0.251	0.063|0.038
Medtr1g080700.1	| linker histone H1 and h5 family protein | HC | chr1:35890649-35889690 | 20130731	19243.5	2|2	1.671	0.213	0.031|0.007
Medtr7g010555.1	| hypothetical protein | LC | chr7:2626210-2625878 | 20130731	12336.6	1|1	10	0	0.001|0.002
Medtr8g009960.1	| NADH:ubiquinone oxidoreductase 17.2 kDa subunit | HC | chr8:2489339-2485436 | 20130731	18444.3	4|4	1.467	0.163	0.193|0.011
Medtr8g010570.3	| NADH dehydrogenase [ubiquinone] iron-sulfur protein | HC | chr8:2776966-2769109 | 20130731	26137	1|5	8.84	1.097	0.003|0.019
Medtr2g009690.2	| dynamin 3A-like protein | HC | chr2:2023187-2035186 | 20130731	91165.6	6|3	2.374	0.092	0.169|0.028
Medtr4g132700.1	| pyrophosphate-fructose-6-phosphate 1-phosphotransferase | HC | chr4:55494184-55486768 | 20130731	62860.8	1|3	9.479	0.064	0.034|0.004
Medtr8g040070.1	| ribosome recycling factor | HC | chr8:14906449-14903050 | 20130731	29180.3	3|2	5.595	5.182	0.043|0.020
Medtr2g435490.1	| CAP, cysteine-rich secretory protein, antigen 5 | HC | chr2:13713148-13713958 | 20130731	20515.9	1|1	4.915	0.12	0.112|0.020
Medtr8g088270.1	| TCP-1/cpn60 chaperonin family protein | HC | chr8:36555583-36546870 | 20130731	59083.1	5|3	2.399	0.946	0.043|0.071
Medtr7g053290.1	| enoyl-acyl-carrier reductase | HC | chr7:18751674-18744136 | 20130731	41795.7	3|6	3.615	0.707	0.013|0.003
Medtr1g112250.2	| 20S proteasome subunit alpha | HC | chr1:50768379-50773010 | 20130731	26115	7|7	3.516	0.079	0.001|0.001
Medtr4g088735.1	| pollen Ole e I family allergens | HC | chr4:35327598-35325086 | 20130731	29891.8	4|4	1.335	0.147	0.440|0.007
Medtr4g082325.1	| dual specificity kinase splA-like protein | HC | chr4:32054844-32049057 | 20130731	47500.3	2|3	2.183	1.199	0.724|0.034
Medtr3g007330.1	| F-box protein interaction domain protein | LC | chr3:987722-989662 | 20130731	45329	1|1	6.623	4.775	0.039|0.556
Medtr4g063630.1	| pathogenesis-related thaumatin family protein | HC | chr4:23548352-23547209 | 20130731	27898.2	1|1	5.644	6.161	0.663|0.028
Medtr3g092580.1	| pre-mRNA-splicing factor SF2-like protein | HC | chr3:42306430-42301242 | 20130731	42669.7	5|3	2.215	0.104	0.001|0.011
Medtr1g484940.1	| fungal proteinase A, aspartic proteinase superfamily protein | HC | chr1:37816275-37821283 | 20130731	56541.3	1|2	3.954	1.24	0.049|0.007
Medtr1g009750.1	| class III peroxidase | HC | chr1:1493125-1494825 | 20130731	36396.7	4|4	5.579	2.211	0.128|0.049
Medtr8g045520.1	| pathogenesis-related protein bet V I family protein | HC | chr8:17802517-17800436 | 20130731	18426.2	2|2	3.945	0.651	0.001|0.001
Medtr7g065680.1	| glutathione S-transferase, amine-terminal domain protein | HC | chr7:23848890-23851165 | 20130731	25525.3	3|3	7.321	2.273	0.001|0.004
Medtr1g086230.1	| receptor-like kinase | HC | chr1:38595934-38590886 | 20130731	52543.6	3|3	1.859	0.924	0.745|0.026
Medtr1g077000.1	| peroxidase family protein | HC | chr1:34365710-34368004 | 20130731	36743.9	1|1	8.311	2.388	0.329|0.012
Medtr4g014840.2	| aberrant root formation protein | HC | chr4:4243000-4250375 | 20130731	68062.6	1|1	3.541	0.431	0.326|0.026
Medtr4g063600.2	| UDP-glucuronic acid decarboxylase | HC | chr4:23491374-23487063 | 20130731	38347.6	4|3	0.296	0.022	0.009|0.010
Medtr2g093980.1	| fasciclin domain protein | HC | chr2:40048746-40047457 | 20130731	30081.8	4|4	0.459	0.006	0.001|0.001
Medtr3g080670.1	| import inner membrane translocase protein | HC | chr3:36506471-36508788 | 20130731	9701.71	3|3	0.217	0.023	0.001|0.009
Medtr1g098940.1	| ubiquitin interaction motif protein | HC | chr1:44587004-44594599 | 20130731	67759.7	1|1	0.236	0.022	0.123|0.019
Medtr2g088360.1	| cytoplasmic-like aconitate hydratase | HC | chr2:37230917-37240757 | 20130731	107534	12|14	0.6	0.006	0.011|0.004
Medtr1g083910.3	| SART-1 family protein | HC | chr1:37378687-37370606 | 20130731	73076.1	2|3	0.159	0.073	0.055|0.004
Medtr3g085850.3	| glyceraldehyde-3-phosphate dehydrogenase | HC | chr3:38847810-38845146 | 20130731	32133.6	7|6	0.756	0.065	0.001|0.319
Medtr5g036600.1	| pyruvate dehydrogenase complex E1 alpha subunit | HC | chr5:15987997-15981361 | 20130731	43750	2|2	0.578	0.076	0.004|0.072
Medtr3g082150.1	| glucose-1-phosphate adenylyltransferase family protein | HC | chr3:37076492-37080407 | 20130731	56576.7	1|2	0.206	0.117	0.036|0.412
Medtr1g019150.1	| polyadenylate-binding protein | HC | chr1:5708406-5713691 | 20130731	71412.7	12|10	0.553	0.006	0.002|0.013
Medtr3g114850.1	| plastocyanin | HC | chr3:53626831-53626328 | 20130731	17150.7	2|2	0.761	0.015	0.001|0.001
Medtr4g074040.1	| plant-specific eukaryotic initiation factor 4B | HC | chr4:28133905-28131623 | 20130731	41690.5	4|4	0.334	0.109	0.030|0.025
Medtr8g105860.1	| aspartate-semialdehyde dehydrogenase | HC | chr8:44674454-44678280 | 20130731	41644.4	3|3	0.473	0.07	0.004|0.026
Medtr7g101870.1	| ATPase, AAA-type, CDC48 protein | HC | chr7:41094994-41090557 | 20130731	90527.9	1|3	0.337	0.099	0.448|0.025
Medtr1g110310.1	| chaperone DnaJ domain protein | HC | chr1:49753790-49759319 | 20130731	45853.9	3|4	0.278	0.075	0.037|0.017
Medtr7g407040.1	| RAD23 UV excision repair family protein | HC | chr7:1064684-1059097 | 20130731	39656	3|2	0.427	0.053	0.023|0.016
Medtr4g100800.1	| agenet domain protein | LC | chr4:41584431-41597708 | 20130731	249878	4|5	0.263	0.048	0.478|0.041
Medtr2g103303.1	| embryo-specific protein | HC | chr2:44467242-44468515 | 20130731	19209.4	1|1	0.163	0.088	0.028|0.156
Medtr6g078300.1	| ribosomal protein L37 | HC | chr6:29394329-29391739 | 20130731	14539.7	2|2	0.538	0.089	0.047|0.477
Medtr8g039140.1	| prefoldin | HC | chr8:14496415-14493866 | 20130731	13013.8	5|5	0.76	0.064	0.127|0.019
Medtr7g021870.1	| eukaryotic translation initiation factor 3h | HC | chr7:6976764-6982516 | 20130731	39218.4	2|2	0.127	0.015	0.043|0.040
Medtr8g015880.3	| protein phosphatase 2A 55 kDa regulatory subunit B | HC | chr8:5234361-5225713 | 20130731	57808.3	1|1	0.394	0.053	0.046|0.690
Medtr2g007000.4	| DEAD-box RNA helicase family protein | HC | chr2:778196-784023 | 20130731	127525	2|4	0.425	0.047	0.141|0.027
Medtr4g100930.1	| peroxisome biogenesis protein | HC | chr4:41667044-41670595 | 20130731	27866.6	1|3	0.588	0.176	0.886|0.048
Medtr1g048000.1	| translation elongation factor EF-2 subunit | HC | chr1:18163348-18158836 | 20130731	95020.9	2|3	0.634	0.068	0.010|0.110
Medtr7g072310.2	| ENTH/VHS/GAT family protein | HC | chr7:26846469-26852527 | 20130731	72465	4|3	0.461	0.049	0.021|0.024
Medtr3g104780.1	| cytosolic class II small heat-shock protein | HC | chr3:48303512-48302750 | 20130731	17706.1	3|3	0.495	0.047	0.001|0.023
Medtr2g014360.1	| nucleic acid-binding, OB-fold-like protein | HC | chr2:4084047-4086138 | 20130731	16638.6	1|1	0.309	0.046	0.011|0.003
Medtr3g031740.2	| RNA recognition motif (RRM) superfamily protein | HC | chr3:26633812-26639011 | 20130731	46858.8	1|1	0.55	0.1	0.019|0.319
Medtr8g446810.1	| calcium-binding EF-hand protein | HC | chr8:18319909-18319217 | 20130731	15551.6	2|1	0.443	0.033	0.002|0.010
Medtr4g130917.1	| eukaryotic translation initiation factor 5A | HC | chr4:54581914-54579116 | 20130731	17483.7	2|2	0.689	0.004	0.011|0.133
Medtr1g019430.1	| sterol carrier protein, putative | HC | chr1:5867188-5869097 | 20130731	13643.1	5|5	0.649	0.071	0.001|0.140
Medtr8g006430.1	| DnaJ-class molecular chaperone | HC | chr8:521449-515917 | 20130731	47748.5	4|2	0.417	0.047	0.046|0.014
Medtr1g087790.2	| transcriptional regulator family protein, putative | HC | chr1:39288618-39293761 | 20130731	39934.2	2|2	0.638	0.222	0.759|0.037
Medtr8g032300.1	| calcium-dependent lipid-binding (CaLB domain) family protein | HC | chr8:12145206-12143100 | 20130731	16856.2	2|2	0.501	0.108	0.011|0.098
Medtr7g058510.3	| PPPDE thiol peptidase family protein, putative | HC | chr7:21082656-21085506 | 20130731	30355.3	2|2	0.408	0.115	0.016|0.362
Medtr7g065160.1	| Lipid transfer protein | HC | chr7:23755721-23754468 | 20130731	12640.2	2|2	0.676	0.028	0.019|0.088
Medtr2g008810.1	| CD2 antigen cytoplasmic tail-binding-like protein | HC | chr2:1625137-1630690 | 20130731	40399.4	2|2	0.615	0.133	0.494|0.026
Medtr8g088390.2	| evolutionarily carboxy-terminal region protein | HC | chr8:36620643-36616338 | 20130731	66705.2	3|5	0.643	0.026	0.194|0.026
Medtr3g083130.1	| aldo/keto reductase family oxidoreductase | HC | chr3:37505830-37503715 | 20130731	35289.6	5|4	0.568	0	0.041|0.099
Medtr1g014120.1	| plastocyanin-like domain protein | HC | chr1:3115335-3114127 | 20130731	19591.9	2|2	0.628	0.054	0.244|0.046
Medtr1g064060.2	| pfkB family carbohydrate kinase | HC | chr1:28171195-28167782 | 20130731	35478.9	6|6	0.729	0.034	0.001|0.187
Medtr3g091280.1	| hypothetical protein | HC | chr3:41505292-41497770 | 20130731	130157	2|2	0.496	0.098	0.103|0.041
Medtr3g097350.1	| patellin-3 protein | HC | chr3:44640940-44644067 | 20130731	64241.8	3|4	0.592	0.034	0.017|0.011
Medtr8g087450.1	| fasciclin domain protein | HC | chr8:36147816-36149210 | 20130731	30725.3	4|4	0.506	0.026	0.001|0.001
Medtr6g016780.1	| plant/F16B3-5 protein | HC | chr6:6454223-6447946 | 20130731	40424.7	1|1	0.326	0.016	0.038|0.021
Medtr2g087640.1	| eukaryotic translation initiation factor 3 subunit I | HC | chr2:36868870-36873363 | 20130731	36028.3	6|6	0.475	0.03	0.001|0.001
Medtr3g068030.2	| ribulose bisphosphate carboxylase/oxygenase activase | HC | chr3:30668031-30664861 | 20130731	46713.6	10|9	0.707	0.047	0.001|0.001
Medtr2g103130.1	| Grx4 family monothiol glutaredoxin | HC | chr2:44440007-44435424 | 20130731	17598	3|3	0.635	0	0.001|0.033
Medtr4g117380.1	| endo-1,3; 1,4-beta-D-glucanase-like protein | HC | chr4:48686385-48690462 | 20130731	25754.3	6|5	0.792	0.052	0.225|0.007
Medtr4g094260.1	| polyadenylate-binding protein II | HC | chr4:37371600-37377016 | 20130731	22673	1|1	0.546	0.612	0.026|0.993
Medtr2g099050.1	| bZIP transcription factor | HC | chr2:42433131-42428985 | 20130731	46696.5	4|3	0.75	0.073	0.006|0.609
Medtr6g007787.2	| BAH domain; TFIIS helical bundle-like domain protein, putative | HC | chr6:1984298-1978119 | 20130731	171468	3|2	0.284	0.064	0.040|0.344
Medtr4g094690.1	| thioredoxin | HC | chr4:38731315-38734973 | 20130731	19099.9	4|2	0.615	0.048	0.001|0.189
Medtr4g109540.1	| RNA-binding (RRM/RBD/RNP motif) family protein | HC | chr4:45527069-45523373 | 20130731	27391.6	2|2	0.55	0.037	0.004|0.040
Medtr3g005670.2	| U2 snRNP auxilliary factor, large subunit, splicing factor | HC | chr3:313978-307107 | 20130731	71071.3	5|5	0.466	0.027	0.039|0.210
Medtr1g102750.1	| aldo/keto reductase family oxidoreductase | HC | chr1:46436785-46439430 | 20130731	38316.7	1|1	0.241	0.199	0.614|0.028
Medtr4g057040.1	| cyclin-dependent kinase regulatory subunit | HC | chr4:20851388-20854380 | 20130731	10583.4	2|2	0.419	0.068	0.012|0.004
Medtr5g096430.1	| heat shock protein 81-2 | HC | chr5:42167895-42164519 | 20130731	80377.8	7|6	0.522	0.052	0.001|0.096
Medtr8g064590.2	| nucleic acid-binding, OB-fold-like protein | HC | chr8:27116410-27113210 | 20130731	15157.9	3|3	0.481	0.094	0.050|0.042
Medtr5g097010.1	| glucose-1-phosphate adenylyltransferase family protein | HC | chr5:42463029-42466972 | 20130731	56742	3|2	0.428	0.092	0.007|0.716
Medtr1g099000.1	| translation initiation factor | HC | chr1:44623289-44631742 | 20130731	147645	4|4	0.619	0.078	0.050|0.105
Medtr4g077700.1	| methionine-tRNA ligase, putative | HC | chr4:29775248-29762938 | 20130731	91971.4	4|3	0.503	0.102	0.004|0.060
Medtr7g018380.1	| ABC transporter family F protein PpABCF protein | HC | chr7:5948553-5943785 | 20130731	79878.3	3|3	0.576	0.082	0.179|0.025
Medtr2g025490.1	| hypothetical protein | HC | chr2:9103841-9097566 | 20130731	22691.9	2|2	0.649	0.348	0.954|0.020
Medtr7g009070.1	| thioredoxin H2-like protein | HC | chr7:1935999-1934401 | 20130731	14928.5	2|2	0.234	0.091	0.004|0.010
Medtr5g098780.1	| light-harvesting complex I chlorophyll A/B-binding protein | HC | chr5:43257471-43255552 | 20130731	29424.1	2|2	0.655	0.136	0.016|0.873
Medtr4g051270.1	| ribulose bisphosphate carboxylase large chain domain protein | HC | chr4:18299076-18300723 | 20130731	51007.6	8|8	0.737	0.017	0.001|0.001
Medtr5g037960.1	| hypothetical protein | HC | chr5:16587245-16581583 | 20130731	47243.9	6|5	0.73	0.123	0.400|0.001
Medtr4g017650.1	| phosphatidylethanolamine-binding protein | HC | chr4:5542811-5544084 | 20130731	18541.4	7|6	0.558	0.125	0.003|0.001
Medtr6g033450.1	| pathogenesis-related protein bet V I family protein | HC | chr6:10797938-10796892 | 20130731	16729.6	2|1	0.365	0.068	0.002|0.003
Medtr2g046710.1	| S-adenosylmethionine synthase-like protein | HC | chr2:20527179-20524667 | 20130731	43585	3|3	0.821	0.034	0.029|0.181
Medtr4g059780.1	| fasciclin domain protein | HC | chr4:22055818-22056909 | 20130731	32718.4	5|4	0.603	0.051	0.030|0.001
Medtr3g061640.1	| P-loop nucleoside triphosphate hydrolase superfamily protein | HC | chr3:24606207-24601804 | 20130731	51415.6	2|3	0.652	0.178	0.718|0.040
Medtr4g123070.1	| dihydrolipoyl dehydrogenase | HC | chr4:50801047-50797781 | 20130731	53476.8	9|8	0.501	0.073	0.134|0.006
Medtr1g050640.1	| peptidase inhibitor I9 | HC | chr1:19584078-19581176 | 20130731	14034.3	2|2	0.304	0.003	0.002|0.001
Medtr3g087250.1	| HN1-like protein | HC | chr3:39556849-39552904 | 20130731	32003.3	5|2	0.266	0.079	0.004|0.114
Medtr3g070120.1	| DUF573 family protein | HC | chr3:31400868-31399419 | 20130731	42040.3	2|2	0.693	0.125	0.024|0.285
Medtr3g065190.1	| RNA-binding (RRM/RBD/RNP motif) family protein | HC | chr3:29411645-29406062 | 20130731	41367.5	2|3	0.516	0.098	0.268|0.019
Medtr2g046160.1	| ubiquitin family protein | HC | chr2:20243415-20240118 | 20130731	11941.1	2|3	0.52	0.035	0.021|0.194
Medtr1g083810.1	| importin subunit alpha-1b | HC | chr1:37313235-37307798 | 20130731	59577.4	1|1	0.235	0.031	0.024|0.021
Medtr2g102180.1	| heat shock 70 kDa protein | HC | chr2:43968846-43975620 | 20130731	95951	8|6	0.723	0.06	0.087|0.005
Medtr7g089300.1	| GroES chaperonin | HC | chr7:34927547-34924612 | 20130731	10463.8	2|3	0.653	0.099	0.015|0.238
Medtr7g108580.1	| cytoplasmic C-1-tetrahydrofolate synthase | HC | chr7:44234483-44237478 | 20130731	31624.9	6|7	0.685	0.186	0.752|0.007
Medtr2g030450.1	| GAMYB-binding protein | HC | chr2:11456477-11453867 | 20130731	69257.1	3|4	0.661	0.435	0.986|0.035
Medtr8g106170.3	| SWAP (suppressor-of-white-APricot)/surp domain protein | HC | chr8:44842026-44847356 | 20130731	89046.5	11|11	0.556	0.062	0.001|0.004
Medtr2g035130.1	| disease-resistance response protein | HC | chr2:13508378-13509836 | 20130731	16721.7	1|2	0.707	0.105	0.039|0.243
Medtr3g076960.1	| phloem specific protein | HC | chr3:34550543-34548441 | 20130731	18644.9	1|2	0.198	0.139	0.183|0.008
Medtr4g040350.1	| tRNA-binding region domain protein | HC | chr4:14464296-14468345 | 20130731	28229.1	3|2	0.687	0.299	0.863|0.050
Medtr3g053510.1	| hypothetical protein | HC | chr3:21256075-21257583 | 20130731	11602.9	1|1	0.1	0	0.028|0.106
Medtr3g088220.1	| protein disulfide isomerase | HC | chr3:40016736-40020768 | 20130731	57203	10|8	0.529	0.005	0.001|0.001
Medtr3g110030.1	| GroES chaperonin | HC | chr3:50896835-50897680 | 20130731	10593.8	6|6	0.243	0.001	0.001|0.001
Medtr2g014240.3	| auxin-repressed/dormancy-associated protein | HC | chr2:3988482-3986182 | 20130731	11968.2	4|4	0.614	0.036	0.002|0.034
Medtr0004s0130.1	| structural constituent of cell wall protein, putative | HC | scaffold0004:37626-31693 | 20130731	58017.8	6|5	0.441	0.019	0.001|0.001
Medtr4g092800.1	| methionine sulfoxide reductase B 2 | HC | chr4:36824496-36821805 | 20130731	20806.3	3|3	0.572	0.095	0.003|0.040
Medtr5g015180.1	| BSD domain protein | HC | chr5:5224601-5221926 | 20130731	52871.2	3|2	0.245	0.187	0.394|0.016
Medtr2g066110.1	| phosphoglycerate kinase-like protein | HC | chr2:27694845-27699507 | 20130731	50054	8|9	0.766	0.01	0.240|0.006
Medtr3g055480.1	| EF-hand pair protein | HC | chr3:21821185-21819798 | 20130731	13109.7	3|3	0.11	0.014	0.014|0.001
Medtr4g125800.1	| MAP kinase kinase | HC | chr4:52211714-52217301 | 20130731	39894.3	4|4	0.633	0.109	0.036|0.404
Medtr2g008610.1	| light-harvesting complex I chlorophyll A/B-binding protein | HC | chr2:1552950-1554469 | 20130731	27640.3	1|1	0.102	0.002	0.202|0.043
Medtr1g088760.1	| heat shock factor-binding protein | HC | chr1:39730851-39732711 | 20130731	13078.2	2|2	0.375	0.113	0.045|0.005
Medtr3g082650.1	| RNA recognition motif, a.k.a. RRM, RBD protein | HC | chr3:37290152-37292326 | 20130731	36647.4	3|3	0.702	0.01	0.039|0.005
Medtr5g094210.1	| Lipid transfer protein | HC | chr5:41145512-41145820 | 20130731	11234.5	1|1	0.633	0.053	0.016|0.039
Medtr8g009520.1	| UMP-CMP kinase family protein | HC | chr8:2227119-2223648 | 20130731	23160.8	2|3	0.509	0.003	0.001|0.001
Medtr8g058530.1	| pre-mRNA-splicing factor SF2-like protein | HC | chr8:20148291-20144393 | 20130731	34226.3	3|3	0.585	0.124	0.234|0.023
Medtr8g018730.2	| seed linoleate 9S-lipoxygenase | HC | chr8:6454307-6448992 | 20130731	93752.2	5|6	0.456	0.035	0.024|0.038
Medtr7g027680.2	| GYF domain protein | HC | chr7:9335313-9345417 | 20130731	182159	14|15	0.653	0.141	0.001|0.250
Medtr2g069440.2	| eukaryotic translation initiation factor 2 EIF2-gamma-II | HC | chr2:28871269-28865988 | 20130731	51374.2	1|2	0.384	0.027	0.021|0.003
Medtr3g099580.1	| plastocyanin-like domain protein | HC | chr3:45650942-45649884 | 20130731	19195.5	2|2	0.642	0.143	0.364|0.001
Medtr6g034905.1	| extensin-like region protein | HC | chr6:12192086-12193496 | 20130731	17204.9	1|1	0.271	0.058	0.273|0.050
Medtr8g069760.1	| alpha-glucan water dikinase | HC | chr8:29410196-29393554 | 20130731	165735	4|4	0.452	0.008	0.016|0.021
Medtr7g006280.2	| ENTH/ANTH/VHS superfamily protein | HC | chr7:639194-631287 | 20130731	102910	8|8	0.606	0.011	0.013|0.023
Medtr2g089510.1	| cytochrome b6-F complex iron-sulfur subunit | HC | chr2:37843606-37846116 | 20130731	24322.2	3|3	0.542	0.072	0.017|0.006
Medtr3g043750.2	| cysteine protease inhibitor cystatin | HC | chr3:14747266-14750798 | 20130731	10927.7	4|4	0.403	0.038	0.027|0.007
Medtr1g066460.2	| syntaxin of plants protein | HC | chr1:28512776-28509818 | 20130731	29524.2	7|7	0.772	0.017	0.022|0.022
Medtr5g027530.1	| phosphoribulokinase | HC | chr5:11474793-11471302 | 20130731	45985.4	4|5	0.647	0.197	0.641|0.010
Medtr1g090810.1	| leghemoglobin Lb120-1 | HC | chr1:40838942-40837339 | 20130731	17626	1|1	0.128	0.003	0.008|0.021
Medtr7g086340.1	| dehydrin | HC | chr7:33495828-33494216 | 20130731	13046.1	1|1	0.217	0.01	0.001|0.017
Medtr4g011930.1	| nucleoporin 50 Ran-binding domain protein, putative | HC | chr4:3126405-3122420 | 20130731	46961.1	4|4	0.424	0.178	0.007|0.208
Medtr4g092620.1	| LL-diaminopimelate aminotransferase | HC | chr4:36730817-36736760 | 20130731	50414.3	3|5	0.348	0.133	0.012|0.255
Medtr5g009930.1	| SGT1-2 | HC | chr5:2551378-2546960 | 20130731	42126.2	2|3	0.421	0.019	0.012|0.168
Medtr1g063380.1	| ATPase, AAA-type, CDC48 protein | HC | chr1:27975315-27979980 | 20130731	90491.8	3|3	0.636	0.414	0.045|0.919
Medtr4g124910.1	| GroES chaperonin | HC | chr4:51805326-51802639 | 20130731	26864.4	4|4	0.538	0.1	0.008|0.017
Medtr7g078820.1	| hypothetical protein | HC | chr7:29846716-29853491 | 20130731	116054	7|4	0.524	0.061	0.006|0.038
Medtr6g026810.1	| scavenger mRNA decapping enzyme carboxy-term-binding protein | HC | chr6:9052613-9055956 | 20130731	16879.8	5|5	0.432	0.034	0.001|0.001
Medtr8g092690.1	| BolA family transcriptional regulator | HC | chr8:38789029-38787063 | 20130731	10326.2	3|3	0.565	0.033	0.016|0.018
Medtr1g084990.1	| hypothetical protein | LC | chr1:37943685-37937964 | 20130731	123474	9|7	0.389	0.02	0.004|0.001
Medtr5g022300.2	| leaf ferredoxin-NADP reductase | HC | chr5:8789171-8791696 | 20130731	27814.4	3|2	0.588	0.028	0.049|0.163
Medtr6g086630.1	| ARF GTPase activator | HC | chr6:32224759-32233644 | 20130731	71826.7	4|3	0.494	0.011	0.003|0.034
Medtr5g067060.1	| serine transhydroxymethyltransferase | HC | chr5:28321057-28329894 | 20130731	56270.7	1|1	0.125	0.026	0.001|0.244
Medtr8g018770.1	| long form dihydrolipoamide acetyltransferase | HC | chr8:6482780-6490400 | 20130731	59690.6	3|5	0.586	0.027	0.025|0.382
Medtr1g015165.1	| cytosolic class II small heat-shock protein | HC | chr1:3745342-3744476 | 20130731	17897.1	1|1	0.411	0.182	0.001|0.001
Medtr8g100105.3	| SH3 domain protein | HC | chr8:42410357-42430743 | 20130731	127655	4|5	0.385	0.044	0.002|0.046
Medtr1g101870.2	| elongation factor 1-alpha | LC | chr1:45981685-45990868 | 20130731	92312.5	1|1	0.276	0.103	0.062|0.002
Medtr1g107480.1	| D-3-phosphoglycerate dehydrogenase family protein | HC | chr1:48784015-48787525 | 20130731	63149.4	8|8	0.384	0.062	0.001|0.005
