# Supplementary material for: Proteomic Analysis of Alfalfa (Medicago sativa L.) Roots in Response to Rhizobium Nodulation and Salt Stress
Source: Genes (Basel). 2022 Nov 2;13(11):2004. doi: 10.3390/genes13112004 (PMC9690670; doi:10.3390/genes13112004)
Supplement: Supplementary file 1 [file genes-13-02004-s001.zip › Supplementary Table S2.xlsx]

## Sheet: Sheet1
Table S2: Differentially expressed proteins (DEPs) in the roots when comparing the salt stress conditions (S) to normal growth conditions (CK) in alfalfa plants with active nodules (NA) and alfalfa plants without nodules (NN)
Protein_ID	Description	Mass	Unique Peptide Number	S_NA vs CK_NA				S_NN vs CK_NN
				Mean Ratio	SD	q value		Mean Ratio	SD	q value
Medtr0167s0060.1	| 20S proteasome alpha subunit E1 | HC | scaffold0167:34688-27798 | 20130731	25544.2	8|7	0.805925	0.0577205	0.160|0.038		1.39354	0.0466615	0.002|0.004
Medtr1g019810.1	| succinate dehydrogenase | HC | chr1:6042433-6038750 | 20130731	26305	6|5	1.61694	0.0203345	0.006|0.003		1.52926	0.121981	0.011|0.002
Medtr1g067150.1	| RabGAP/TBC domain protein | HC | chr1:28910918-28895825 | 20130731	133506	1|1	0.545288	0.00588667	0.006|0.003		2.20959	0.141255	0.002|0.002
Medtr1g067180.3	| glutathione S-transferase tau | HC | chr1:28923571-28920980 | 20130731	27153.8	2|2	0.704823	0.0119416	0.003|0.003		1.84339	0.0168191	0.002|0.002
Medtr1g080700.1	| linker histone H1 and h5 family protein | HC | chr1:35890649-35889690 | 20130731	19243.5	2|2	0.399532	0.090615	0.013|0.017		0.647535	0.0302092	0.007|0.123
Medtr1g085560.1	| peptidyl-prolyl cis-trans isomerase | HC | chr1:38219712-38222377 | 20130731	26971.4	2|2	0.732539	0.0329781	0.003|0.003		1.28952	0.0470013	0.004|0.003
Medtr1g100627.1	| hypothetical protein | HC | chr1:45552041-45547838 | 20130731	57286.8	6|7	0.812314	0.0219216	0.003|0.003		0.611838	0.0343571	0.046|0.005
Medtr1g112480.1	| NADH-ubiquinone oxidoreductase B18 subunit, putative | HC | chr1:50919155-50916040 | 20130731	12401.1	2|2	1.28375	0.0116527	0.008|0.003		0.704992	0.0270411	0.054|0.002
Medtr1g114050.1	| core histone H2A/H2B/H3/H4 | HC | chr1:51448842-51449237 | 20130731	14142.8	3|3	1.33196	0.0326068	0.003|0.005		1.21602	0.0480599	0.005|0.003
Medtr1g115900.1	| cationic peroxidase | HC | chr1:52344943-52342787 | 20130731	36810.9	3|2	1.69918	0.332416	0.054|0.006		1.62157	0.12421	0.041|0.030
Medtr2g009390.1	| FKBP-type peptidyl-prolyl cis-trans isomerase | HC | chr2:1901428-1899088 | 20130731	12244.1	2|2	0.773354	0.0422273	0.221|0.003		0.56453	0.014868	0.017|0.042
Medtr2g026040.1	| phloem filament protein PP1 | HC | chr2:9386884-9388536 | 20130731	12850.1	4|4	0.823621	0.0388099	0.114|0.038		0.444215	0.00767306	0.004|0.003
Medtr2g029750.1	| peroxidase family protein | HC | chr2:11117626-11119722 | 20130731	38835.6	5|5	0.45316	0.03129	0.003|0.003		2.30816	0.0790644	0.002|0.002
Medtr2g029815.1	| peroxidase family protein | HC | chr2:11144936-11146485 | 20130731	38319.2	1|1	1.4326	0.075359	0.035|0.023		1.47773	0.279047	0.010|0.002
Medtr2g029830.1	| peroxidase family protein | HC | chr2:11154642-11157160 | 20130731	38350.3	2|2	0.825147	0.0890278	0.045|0.580		3.26724	0.173366	0.002|0.002
Medtr2g035170.1	| disease-resistance response protein | HC | chr2:13519529-13521345 | 20130731	17175.9	5|5	0.828969	0.164347	0.010|0.845		2.48478	0.0392871	0.002|0.002
Medtr2g035220.1	| ABA-responsive protein | HC | chr2:13541138-13542216 | 20130731	16546.5	3|3	0.725576	0.0839384	0.003|0.003		0.623231	0.0558044	0.007|0.002
Medtr2g039680.2	| nucleosome assembly protein | HC | chr2:17393561-17389420 | 20130731	39308.8	10|10	2.44274	0.134812	0.006|0.003		0.826351	0.0515646	0.004|0.037
Medtr2g040880.1	| class III acidic endochitinase | HC | chr2:17907907-17908347 | 20130731	16441.2	1|1	2.24174	0.455884	0.193|0.003		0.254285	0.0261512	0.002|0.002
Medtr2g084220.1	| multiprotein bridging factor 1b-like protein | HC | chr2:35379970-35375982 | 20130731	15322.3	2|2	0.699712	0.0753773	0.087|0.018		0.698058	0.0549591	0.019|0.090
Medtr2g085085.1	| 60S acidic ribosomal protein | HC | chr2:36125832-36124476 | 20130731	11415.8	2|2	0.765474	0.0103573	0.003|0.080		1.30608	0.0614486	0.002|0.333
Medtr2g085330.2	| proton pump interactor, putative | HC | chr2:33213569-33207585 | 20130731	68583.3	6|8	0.673964	0.162182	0.295|0.003		0.660396	0.0360274	0.034|0.003
Medtr2g090765.1	| fasciclin-like arabinogalactan protein | HC | chr2:38919962-38918307 | 20130731	26484.8	4|4	0.612655	0.0442081	0.003|0.003		1.59875	0.00903665	0.002|0.002
Medtr2g093970.1	| fasciclin domain protein | HC | chr2:40045832-40044669 | 20130731	31344.5	2|2	0.713618	0.0517174	0.003|0.005		0.71777	0.0309364	0.037|0.004
Medtr2g101770.1	| 30S ribosomal protein S17 | HC | chr2:43788721-43787926 | 20130731	16737.9	2|2	1.31483	0.367661	0.018|0.947		1.99166	0.231237	0.010|0.328
Medtr3g005430.1	| 40S ribosomal S9-like protein | HC | chr3:200775-202751 | 20130731	22972.4	7|7	0.725199	0.0556174	0.065|0.006		1.66893	0.129596	0.002|0.002
Medtr3g022850.1	| crossover junction endonuclease MUS81-like protein | HC | chr3:6876038-6866010 | 20130731	74609.4	1|1	0.657879	0.0530775	0.237|0.042		2.68423	0.132303	0.016|0.026
Medtr3g043750.2	| cysteine protease inhibitor cystatin | HC | chr3:14747266-14750798 | 20130731	10927.7	4|4	1.34615	0.157797	0.717|0.040		0.731665	0.123511	0.034|0.734
Medtr3g063110.1	| deoxyuridine 5'-triphosphate nucleotidohydrolase | HC | chr3:28563081-28563968 | 20130731	15664.3	5|5	0.735155	0.0730124	0.051|0.005		0.630022	0.0486908	0.002|0.032
Medtr3g100630.2	| divalent cation tolerance protein, CutA1 family protein | HC | chr3:46290852-46287274 | 20130731	19519.2	4|3	1.28622	0.0105279	0.054|0.006		0.821212	0.0726746	0.012|0.606
Medtr3g106585.1	| Kunitz type trypsin inhibitor | HC | chr3:49272286-49271048 | 20130731	23219.8	4|4	0.713764	0.0327475	0.006|0.134		0.816551	0.0685913	0.120|0.011
Medtr3g110065.3	| aspartate aminotransferase | HC | chr3:50947563-50942626 | 20130731	45688.9	8|7	1.7545	0.0761116	0.023|0.003		1.28281	0.0441913	0.022|0.010
Medtr3g117290.1	| dehydrin | HC | chr3:54867052-54868719 | 20130731	23496.7	3|3	1.22399	0.00211871	0.003|0.003		0.593834	0.00349089	0.002|0.002
Medtr3g463900.1	| peptidyl-prolyl cis-trans isomerase | HC | chr3:25644296-25640419 | 20130731	21872.3	4|5	0.720058	0.0891344	0.006|0.003		0.474791	0.024515	0.002|0.002
Medtr4g011340.1	| cytochrome C oxidase subunit 5b | HC | chr4:2734111-2728956 | 20130731	17419.7	2|3	0.775938	0.059006	0.003|0.003		0.571887	0.0488488	0.002|0.002
Medtr4g017650.1	| phosphatidylethanolamine-binding protein | HC | chr4:5542811-5544084 | 20130731	18541.4	7|6	0.594392	0.0159828	0.003|0.003		0.396127	0.123317	0.002|0.002
Medtr4g019110.1	| tubulin beta-1 chain | HC | chr4:5936956-5934146 | 20130731	51056.2	3|3	1.2246	0.189634	0.749|0.003		1.45519	0.0434041	0.006|0.021
Medtr4g057240.1	| superoxide dismutase [Cu-Zn] protein | HC | chr4:20936894-20933134 | 20130731	21319.9	4|4	0.721005	0.00588121	0.003|0.003		0.544736	0.0391361	0.002|0.004
Medtr4g059400.1	| 60S ribosomal L12-like protein | HC | chr4:21782971-21784026 | 20130731	17882.7	3|3	0.686585	0.0256485	0.003|0.003		0.765812	0.0132683	0.002|0.003
Medtr4g059790.1	| fasciclin-like arabinogalactan protein | HC | chr4:22059038-22060252 | 20130731	30640.3	2|2	0.706057	0.152187	0.574|0.025		0.540406	0.074052	0.003|0.010
Medtr4g068970.1	| NAD-dependent epimerase/dehydratase family protein | HC | chr4:25897576-25892682 | 20130731	68230.9	3|2	0.60034	0.114352	0.003|0.095		0.57835	0.0274054	0.017|0.024
Medtr4g070080.1	| RNA-binding (RRM/RBD/RNP motif) family protein | LC | chr4:26374412-26375716 | 20130731	15749.1	7|6	0.709316	0.0291482	0.003|0.003		0.772115	0.0181217	0.002|0.002
Medtr4g070190.1	| RNA-binding (RRM/RBD/RNP motif) family protein | LC | chr4:26418780-26419998 | 20130731	16393.4	3|3	0.552399	0.0155293	0.003|0.003		0.673388	0.0243526	0.002|0.002
Medtr4g075290.1	| peptidyl-prolyl cis-trans isomerase | HC | chr4:28754977-28753853 | 20130731	18391.1	2|2	0.758401	0.0195155	0.003|0.015		0.605456	0.0194306	0.003|0.002
Medtr4g080090.1	| multiprotein bridging factor 1b-like protein | HC | chr4:31042066-31045251 | 20130731	15577.4	2|2	0.662324	0.116358	0.036|0.093		0.616599	0.00967697	0.011|0.183
Medtr4g084110.1	| glycine cleavage system H protein | HC | chr4:32758044-32760326 | 20130731	17114.3	3|3	0.609744	0.0396132	0.018|0.005		0.693039	0.0928946	0.004|0.144
Medtr4g088735.1	| pollen Ole e I family allergens | HC | chr4:35327598-35325086 | 20130731	29891.8	4|4	0.381806	0.0144208	0.003|0.003		0.436615	0.0508755	0.002|0.002
Medtr4g094580.1	| double-stranded DNA-binding-like protein | HC | chr4:38271888-38277007 | 20130731	14676.6	3|3	2.88407	0.246128	0.013|0.003		1.92613	0.475613	0.086|0.002
Medtr4g094690.1	| thioredoxin | HC | chr4:38731315-38734973 | 20130731	19099.9	4|2	1.86132	0.056319	0.003|0.061		1.43971	0.0498029	0.034|0.175
Medtr4g094730.2	| LysM domain GPI-anchored protein | HC | chr4:38856087-38857662 | 20130731	36686.1	2|4	0.536455	0.0444124	0.003|0.003		1.50044	0.0143267	0.002|0.002
Medtr4g095360.1	| subtilisin-like serine protease | HC | chr4:39740503-39737442 | 20130731	80369.2	9|8	1.58745	0.0213808	0.018|0.005		0.701632	0.0347673	0.002|0.002
Medtr4g103800.1	| adenylate kinase | HC | chr4:42939312-42944040 | 20130731	26875.1	3|3	0.795235	0.00313019	0.003|0.003		0.788437	0.033815	0.002|0.002
Medtr4g123950.1	| group 3 LEA protein | HC | chr4:51113248-51111106 | 20130731	55390.7	10|10	0.74516	0.00235577	0.005|0.003		0.527806	0.0431917	0.002|0.002
Medtr5g011850.1	| EF hand calcium-binding family protein | HC | chr5:3472901-3473995 | 20130731	16561.3	10|10	1.23758	0.0422126	0.003|0.003		1.23591	0.0377853	0.002|0.002
Medtr5g022730.1	| SCF ubiquitin ligase, SKP1 component | HC | chr5:8991146-8992974 | 20130731	17727.8	4|4	1.31771	0.0220971	0.013|0.044		1.80134	0.125887	0.011|0.002
Medtr5g026740.1	| acyl-CoA-binding domain protein | HC | chr5:11042699-11040134 | 20130731	10010.1	6|6	2.00602	0.00284548	0.003|0.003		0.73165	0.0238342	0.002|0.002
Medtr5g030940.1	| zincin-like metalloprotease family protein | HC | chr5:13263253-13255320 | 20130731	89101.5	11|8	1.30538	0.140164	0.008|0.206		2.14168	0.0389138	0.002|0.002
Medtr5g041700.1	| expansin A10 | HC | chr5:18302055-18299811 | 20130731	27007	1|1	1.59737	0.569403	0.389|0.037		0.583964	0.0286603	0.003|0.043
Medtr5g088320.1	| EF hand calcium-binding family protein | HC | chr5:38319949-38316704 | 20130731	16889.9	10|9	2.20995	0.00345341	0.003|0.003		1.71684	0.0187569	0.002|0.002
Medtr5g094210.1	| Lipid transfer protein | HC | chr5:41145512-41145820 | 20130731	11234.5	1|1	0.724396	0.0518147	0.008|0.011		0.382162	0.0330263	0.002|0.002
Medtr6g018310.1	| ribulose bisphosphate carboxylase small chain | HC | chr6:7009014-7010704 | 20130731	20179.3	4|4	5.76757	0.211554	0.003|0.003		1.91844	0.132409	0.002|0.002
Medtr6g021805.1	| GTP-binding elongation factor Tu family protein | HC | chr6:7527337-7530850 | 20130731	49532.9	3|3	0.753864	0.000401856	0.003|0.003		0.596313	0.0035201	0.002|0.002
Medtr6g043210.1	| ribosomal protein S13P/S18e | HC | chr6:14925886-14929768 | 20130731	17724.5	1|1	3.80824	0.316804	0.003|0.314		2.94128	0.570218	0.021|0.368
Medtr7g005380.1	| pyruvate dehydrogenase E1 beta subunit | HC | chr7:86084-92086 | 20130731	39123.9	9|9	1.28867	0.00469704	0.024|0.008		1.24867	0.0242507	0.005|0.009
Medtr7g006560.1	| transaldolase family protein | HC | chr7:745608-740087 | 20130731	48747.1	11|11	1.35626	0.125624	0.003|0.003		1.61497	0.0497705	0.002|0.002
Medtr7g009330.1	| porin/voltage-dependent anion-selective channel protein | HC | chr7:2022950-2017988 | 20130731	29687.6	7|7	1.72798	0.630641	0.163|0.003		0.794137	0.0164962	0.010|0.003
Medtr7g013660.1	| copper chaperone | HC | chr7:3949006-3946807 | 20130731	13704.7	1|1	1.3014	0.0203563	0.003|0.005		1.49505	0.0647404	0.002|0.002
Medtr7g051230.1	| 2Fe-2S ferredoxin-like protein | HC | chr7:17938695-17937729 | 20130731	17404	4|4	1.29201	0.173126	0.022|0.407		0.823569	0.0834998	0.042|0.430
Medtr7g052690.1	| 3-demethylubiquinone-9 3-methyltransferase domain protein | HC | chr7:18528205-18526659 | 20130731	17131.6	5|5	1.54934	0.0220638	0.005|0.003		1.37085	0.113884	0.110|0.002
Medtr7g075453.1	| fasciclin-like arabinogalactan protein | HC | chr7:28251817-28250054 | 20130731	42959.5	7|7	0.747384	0	0.003|0.003		1.29539	0.011865	0.006|0.002
Medtr7g089300.1	| GroES chaperonin | HC | chr7:34927547-34924612 | 20130731	10463.8	2|3	1.85366	0.178956	0.003|0.005		1.2599	0.0717191	0.031|0.508
Medtr7g099680.1	| heat shock cognate 70 kDa protein | HC | chr7:39987331-39984070 | 20130731	71427.3	7|6	1.84076	0.242271	0.003|0.005		1.24386	0.152019	0.500|0.048
Medtr7g113080.1	| RALF | HC | chr7:46543813-46542730 | 20130731	14363.7	1|1	0.813182	0.0168295	0.061|0.003		0.359874	0.0108012	0.002|0.002
Medtr7g114240.1	| superoxide dismutase [Cu-Zn] protein | HC | chr7:47131306-47132922 | 20130731	15313.5	2|2	0.745783	0.0867194	0.003|0.093		0.780246	0.0711617	0.190|0.003
Medtr8g005175.1	| oxygen-evolving enhancer protein | HC | chr8:83317-85681 | 20130731	24976.2	5|5	0.61134	0.0282468	0.003|0.003		0.47295	0.0153341	0.002|0.002
Medtr8g006960.1	| nuclear RNA-binding-like protein | HC | chr8:1136572-1140607 | 20130731	39401.5	4|3	0.76523	0.0491721	0.003|0.032		0.385023	0.0315503	0.002|0.002
Medtr8g007090.1	| patatin-like phospholipase | LC | chr8:1244495-1241259 | 20130731	46806.4	1|1	1.97066	0.21564	0.016|0.042		0.594217	0.0779706	0.002|0.047
Medtr8g014660.1	| processing peptidase | HC | chr8:4663777-4658486 | 20130731	54912.2	8|7	1.41051	0.0548243	0.188|0.011		2.48451	0.0130942	0.002|0.002
Medtr8g038460.1	| histone H4 domain protein | HC | chr8:14261400-14260862 | 20130731	11384.4	6|7	0.50568	0.0542916	0.003|0.003		1.96869	0.0274031	0.002|0.002
Medtr8g045520.1	| pathogenesis-related protein bet V I family protein | HC | chr8:17802517-17800436 | 20130731	18426.2	2|2	0.473436	0.00776508	0.003|0.003		1.91114	0.059373	0.002|0.002
Medtr8g045695.1	| polyketide cyclase/dehydrase and lipid transporter | HC | chr8:17870704-17868478 | 20130731	18056	4|1	0.58924	0.0423634	0.003|0.003		1.87105	0.0840805	0.002|0.002
Medtr8g078870.1	| photosystem II oxygen-evolving enhancer protein | HC | chr8:33607858-33605619 | 20130731	35135.9	4|4	0.689266	0.0522557	0.003|0.003		1.37654	0.0147378	0.002|0.002
Medtr8g080090.2	| like-Sm protein | LC | chr8:34400383-34401192 | 20130731	28375.4	2|2	0.618652	0.0062242	0.036|0.010		0.667294	0.02894	0.019|0.039
Medtr8g080460.1	| 60S ribosomal protein L17A | HC | chr8:34598795-34594132 | 20130731	19859.6	1|1	0.44586	0.0644035	0.003|0.003		0.704084	0.0122669	0.002|0.002
Medtr8g463760.1	| malate dehydrogenase | HC | chr8:22494348-22490385 | 20130731	35985	9|6	2.61498	0.330962	0.003|0.006		1.32905	0.0524182	0.002|0.002
Medtr0004s0130.1	| structural constituent of cell wall protein, putative | HC | scaffold0004:37626-31693 | 20130731	58017.8	6|5	1.875	0.883883	0.021|0.038
Medtr0339s0030.1	| thylakoid lumenal 16.5 kDa protein | HC | scaffold0339:14781-17495 | 20130731	25386.3	4|4	0.645505	0.0858565	0.088|0.003
Medtr1g011540.1	| leghemoglobin Lb120-1 | HC | chr1:2068509-2066824 | 20130731	15724.2	2|2	0.573483	0.0445161	0.003|0.009
Medtr1g016760.1	| RNA-binding KH domain protein | HC | chr1:4457792-4464676 | 20130731	65410.2	7|7	1.22254	0.010568	0.003|0.003
Medtr1g017390.1	| TCP-1/cpn60 chaperonin family protein | HC | chr1:4833343-4839399 | 20130731	62913.2	13|12	1.49156	0.020449	0.003|0.003
Medtr1g018840.2	| papain family cysteine protease | HC | chr1:5550773-5546467 | 20130731	51663.6	6|6	1.25913	0.169959	0.045|0.540
Medtr1g041795.1	| cyanate hydratase | HC | chr1:15710615-15706380 | 20130731	18752.6	3|3	0.676823	0.00226741	0.003|0.005
Medtr1g050640.1	| peptidase inhibitor I9 | HC | chr1:19584078-19581176 | 20130731	14034.3	2|2	1.80577	0.050706	0.003|0.010
Medtr1g060600.1	| 60S acidic ribosomal protein | HC | chr1:26385779-26387969 | 20130731	11255.7	4|4	0.803213	0	0.014|0.008
Medtr1g064540.2	| vacuolar (H+)-ATPase G subunit | HC | chr1:28387925-28390993 | 20130731	12348.4	4|2	0.752508	0.0423764	0.003|0.011
Medtr1g072170.1	| ribosome recycling factor | HC | chr1:32030809-32023959 | 20130731	29128.6	7|5	0.494693	0.036585	0.005|0.003
Medtr1g080770.1	| prefoldin | HC | chr1:35927427-35924534 | 20130731	14506.1	5|5	2.30422	0.157315	0.003|0.003
Medtr1g087900.1	| fumarate hydratase | HC | chr1:39347184-39353989 | 20130731	53577.6	7|4	1.48267	0.0822582	0.003|0.152
Medtr1g088760.1	| heat shock factor-binding protein | HC | chr1:39730851-39732711 | 20130731	13078.2	2|2	2.4815	0.302531	0.006|0.003
Medtr1g090827.1	| coatomer subunit alpha-like protein | HC | chr1:40855860-40850967 | 20130731	137365	3|1	2.8342	1.28852	0.448|0.046
Medtr1g100623.2	| hypothetical protein | LC | chr1:45546819-45542374 | 20130731	87097.8	8|8	1.51976	0	0.003|0.003
Medtr1g101870.2	| elongation factor 1-alpha | LC | chr1:45981685-45990868 | 20130731	92312.5	1|1	2.88876	0.334094	0.006|0.008
Medtr1g103020.1	| 3-oxoacyl-(acyl carrier) synthase II | HC | chr1:46612336-46606993 | 20130731	50585.6	3|4	1.58212	0.435913	0.472|0.006
Medtr1g115500.1	| glutathione S-transferase | HC | chr1:52191417-52187447 | 20130731	23330.3	4|3	0.777868	0.0525063	0.045|0.005
Medtr2g029560.1	| peroxidase family protein | HC | chr2:11095109-11098486 | 20130731	37799.8	1|1	0.309133	0.056093	0.013|0.013
Medtr2g038560.3	| glutaredoxin C4 | HC | chr2:16796237-16799347 | 20130731	14549.4	4|4	1.47255	0.123758	0.327|0.003
Medtr2g043230.1	| GroES chaperonin | HC | chr2:18824191-18827678 | 20130731	27143.5	7|8	0.821688	0.023384	0.003|0.088
Medtr2g044070.2	| sucrose synthase | HC | chr2:19158822-19151293 | 20130731	92683.7	2|2	0.721487	0.0862463	0.114|0.023
Medtr2g059890.4	| rhodanese/cell cycle control phosphatase superfamily protein | HC | chr2:24667013-24665181 | 20130731	11569.7	4|3	0.647074	0.0177575	0.029|0.085
Medtr2g103130.1	| Grx4 family monothiol glutaredoxin | HC | chr2:44440007-44435424 | 20130731	17598	3|3	1.44328	0.250968	0.046|0.119
Medtr3g009280.1	| TGB12K interacting protein | HC | chr3:1921217-1926182 | 20130731	37325.9	5|7	1.37578	0.0267626	0.003|0.018
Medtr3g048920.2	| citrate synthase 3, peroxisomal protein | HC | chr3:18169404-18175381 | 20130731	56933.8	5|6	0.646287	0.119039	0.014|0.075
Medtr3g051740.1	| perchloric acid soluble translation inhibitor-like protein | HC | chr3:20484598-20481219 | 20130731	20115.5	7|8	1.31135	0.0437502	0.003|0.003
Medtr3g066060.1	| glutathione S-transferase, amine-terminal domain protein | HC | chr3:29842736-29848501 | 20130731	29561.3	8|8	0.803545	0.0510325	0.003|0.022
Medtr3g068030.2	| ribulose bisphosphate carboxylase/oxygenase activase | HC | chr3:30668031-30664861 | 20130731	46713.6	10|9	1.70587	0.112924	0.003|0.003
Medtr3g070100.1	| sedoheptulose-1,7-bisphosphatase | HC | chr3:31389210-31392182 | 20130731	42236.5	3|3	1.60527	0.348714	0.789|0.008
Medtr3g072190.2	| peroxidase family protein | HC | chr3:32424934-32423488 | 20130731	27421.9	4|4	1.39629	0.123587	0.577|0.009
Medtr3g080670.1	| import inner membrane translocase protein | HC | chr3:36506471-36508788 | 20130731	9701.71	3|3	5.54503	0.626485	0.003|0.164
Medtr3g083130.1	| aldo/keto reductase family oxidoreductase | HC | chr3:37505830-37503715 | 20130731	35289.6	5|4	1.34797	0.226732	0.008|0.435
Medtr3g085210.1	| lipid transfer protein | HC | chr3:38516744-38512453 | 20130731	20474.2	1|1	0.692463	0.0698289	0.036|0.010
Medtr3g087190.1	| 50S ribosomal protein L23 | HC | chr3:39536725-39535762 | 20130731	23265.3	2|2	3.47222	2.45523	0.403|0.005
Medtr3g089005.1	| basic blue-like protein | HC | chr3:40739590-40738423 | 20130731	13873.9	5|5	0.809709	0.0513561	0.005|0.016
Medtr3g089940.1	| zinc-binding alcohol dehydrogenase family protein | HC | chr3:40878691-40882545 | 20130731	41793.9	2|2	1.65024	0.0154045	0.094|0.005
Medtr3g092600.1	| 60S acidic ribosomal protein | HC | chr3:42321505-42319755 | 20130731	11174.6	1|1	0.791895	0.0645251	0.028|0.285
Medtr3g092900.1	| caffeic acid O-methyltransferase | HC | chr3:42480353-42473090 | 20130731	40256.4	6|6	1.28653	0.107299	0.125|0.016
Medtr3g102040.1	| polyadenylate-binding protein | HC | chr3:47012095-47003272 | 20130731	68637.3	11|10	1.33514	0.137915	0.208|0.003
Medtr3g110030.1	| GroES chaperonin | HC | chr3:50896835-50897680 | 20130731	10593.8	6|6	3.67311	0.351369	0.003|0.003
Medtr3g114850.1	| plastocyanin | HC | chr3:53626831-53626328 | 20130731	17150.7	2|2	1.23533	0.00107907	0.003|0.003
Medtr4g034030.2	| 40S ribosomal protein S20-2 | HC | chr4:12494088-12496817 | 20130731	9829.23	1|1	0.510964	0.0105208	0.003|0.003
Medtr4g046713.1	| peroxidase family protein | HC | chr4:16527516-16525346 | 20130731	36443.7	6|6	1.40477	0.0279023	0.049|0.394
Medtr4g051270.1	| ribulose bisphosphate carboxylase large chain domain protein | HC | chr4:18299076-18300723 | 20130731	51007.6	8|8	1.55551	0.126191	0.005|0.003
Medtr4g057670.1	| fructose-bisphosphate aldolase class I | HC | chr4:21193094-21196361 | 20130731	43394.3	3|3	3.02052	0.673147	0.021|0.080
Medtr4g057970.1	| ruBisCO large subunit-binding protein protein | HC | chr4:21470747-21466740 | 20130731	61904	6|8	1.68706	0.162263	0.085|0.006
Medtr4g063060.1	| 60S ribosomal protein L23a-2 | HC | chr4:23319050-23321520 | 20130731	17104.6	1|1	0.264079	0.00680281	0.040|0.058
Medtr4g068040.1	| 60S ribosomal protein L38A | HC | chr4:25503830-25502477 | 20130731	8147.48	1|1	0.180794	0.0696496	0.014|0.140
Medtr4g081130.1	| thiazole biosynthetic enzyme | HC | chr4:31409158-31406252 | 20130731	37162.8	1|1	1.87301	0.602223	0.507|0.006
Medtr4g087520.1	| O-acetylserine (thiol) lyase | HC | chr4:34369589-34363945 | 20130731	28647.1	7|4	1.70381	0.233838	0.046|0.141
Medtr4g092690.1	| glyoxysomal malate dehydrogenase | HC | chr4:36762718-36765660 | 20130731	37611.7	2|3	3.04235	0.395858	0.018|0.106
Medtr4g114870.1	| plastocyanin-like domain protein | HC | chr4:47332652-47334953 | 20130731	37707.7	2|2	0.601841	0.0762208	0.003|0.003
Medtr4g124910.1	| GroES chaperonin | HC | chr4:51805326-51802639 | 20130731	26864.4	4|4	1.44387	0.0500909	0.003|0.003
Medtr5g014260.1	| glycine cleavage system H protein | HC | chr5:4761875-4760173 | 20130731	17847.8	4|4	0.561493	0.0772872	0.003|0.003
Medtr5g016590.1	| 20S proteasome subunit alpha | HC | chr5:5961707-5965480 | 20130731	27424.8	3|4	1.6326	0.319801	0.242|0.006
Medtr5g020800.1	| isoflavone reductase-like protein | HC | chr5:7965936-7967985 | 20130731	35585.6	1|1	1.43281	0.269507	0.151|0.024
Medtr5g035810.1	| SAM domain protein | HC | chr5:15589365-15582381 | 20130731	37361.1	2|3	2.43057	0.0459426	0.003|0.005
Medtr5g069055.1	| fructose-bisphosphate aldolase | HC | chr5:29239353-29236561 | 20130731	38373.9	7|7	1.24243	0.0218268	0.040|0.134
Medtr5g071360.1	| asparagine synthetase [glutamine-hydrolyzing] protein | HC | chr5:30276614-30271009 | 20130731	66367.1	9|10	0.58735	0.0799946	0.003|0.003
Medtr5g088660.1	| elongation factor 1-beta | HC | chr5:38466338-38469739 | 20130731	24285.4	7|7	0.814891	0.0192463	0.006|0.003
Medtr5g094860.1	| tubulin folding cofactor A | HC | chr5:41473628-41476208 | 20130731	13153.8	2|3	0.639605	0.00433901	0.119|0.023
Medtr5g098780.1	| light-harvesting complex I chlorophyll A/B-binding protein | HC | chr5:43257471-43255552 | 20130731	29424.1	2|2	4.06986	1.53411	0.003|0.386
Medtr6g024140.1	| plant-specific import receptor subunit TOM20 | HC | chr6:8589447-8584584 | 20130731	22879.7	3|2	1.55147	0.0578291	0.019|0.152
Medtr6g026810.1	| scavenger mRNA decapping enzyme carboxy-term-binding protein | HC | chr6:9052613-9055956 | 20130731	16879.8	5|5	1.8081	0.0716065	0.003|0.003
Medtr6g053740.1	| oxidoreductase/transition metal ion-binding protein, putative | HC | chr6:19392109-19383729 | 20130731	105793	3|4	1.34915	0.21228	0.681|0.024
Medtr6g086630.1	| ARF GTPase activator | HC | chr6:32224759-32233644 | 20130731	71826.7	4|3	0.716251	0.131253	0.308|0.014
Medtr6g088270.1	| elongation factor Ts protein | HC | chr6:33420399-33413908 | 20130731	114892	2|4	0.500007	0.190226	0.003|0.227
Medtr7g034395.2	| zinc-binding dehydrogenase family oxidoreductase | HC | chr7:12874810-12878349 | 20130731	33904.9	8|9	1.34607	0.0882142	0.028|0.073
Medtr7g073340.1	| non-green plastid inner envelope membrane protein | HC | chr7:27402091-27407388 | 20130731	33738.5	5|3	1.70164	0.1144	0.003|0.095
Medtr7g078070.1	| cysteine synthase/L-3-cyanoalanine synthase | HC | chr7:29503309-29506922 | 20130731	41098.8	9|8	1.54824	0.616442	0.179|0.030
Medtr7g079180.1	| late embryogenesis abundant protein | HC | chr7:30028911-30032416 | 20130731	16668.7	4|4	0.730658	0.0429602	0.003|0.003
Medtr7g080290.1	| biotin carboxyl carrier acetyl-CoA carboxylase | HC | chr7:30536157-30530313 | 20130731	29446.2	2|2	1.6177	0.0536343	0.003|0.003
Medtr7g103620.1	| phosphopyruvate hydratase | HC | chr7:41939728-41944998 | 20130731	47991.5	18|18	1.40062	0.0540591	0.003|0.003
Medtr7g110310.1	| S-adenosylmethionine synthase-like protein | HC | chr7:45206601-45209161 | 20130731	43689.9	7|5	1.49445	0.0489304	0.025|0.014
Medtr7g115340.2	| poly(rC)-binding-like protein | HC | chr7:47649475-47656173 | 20130731	46924.7	8|9	1.29403	0.0307767	0.029|0.030
Medtr7g118060.1	| 60S acidic ribosomal protein | HC | chr7:49000638-48999939 | 20130731	11425.6	2|2	1.77536	0.0512396	0.003|0.006
Medtr8g028145.1	| dihydrodipicolinate reductase | HC | chr8:10479494-10485406 | 20130731	37983.9	6|6	1.26525	0.150609	0.273|0.045
Medtr8g074010.1	| phosphoserine aminotransferase | HC | chr8:31299025-31300757 | 20130731	47616	12|11	1.36626	0.0540747	0.082|0.014
Medtr8g086640.1	| core histone H2A/H2B/H3/H4 | HC | chr8:35961338-35962088 | 20130731	15950.1	2|2	0.612162	0.0143052	0.003|0.005
Medtr8g089790.1	| 60S acidic ribosomal protein | HC | chr8:37423779-37422494 | 20130731	12053.8	2|2	0.61413	0.114264	0.034|0.003
Medtr8g092690.1	| BolA family transcriptional regulator | HC | chr8:38789029-38787063 | 20130731	10326.2	3|3	1.25562	0.294869	0.033|0.887
Medtr8g103950.2	| CASP carboxy-terminal protein | HC | chr8:43763207-43755474 | 20130731	66374	5|6	0.712714	0.0458802	0.029|0.300
Medtr8g106170.3	| SWAP (suppressor-of-white-APricot)/surp domain protein | HC | chr8:44842026-44847356 | 20130731	89046.5	11|11	1.2767	0.03111	0.021|0.016
Medtr0004s0510.1	| small heat shock protein | HC | scaffold0004:246154-247504 | 20130731	23344.8	3|3	1.91939	0.00521004	0.021|0.003		0.594536	0.0252215	0.003|0.002
Medtr0276s0050.1	| annexin D8 | HC | scaffold0276:20340-17545 | 20130731	35703.6	9|9	1.30392	0.308506	0.821|0.023		1.2748	0.137098	0.002|0.055
Medtr1g009010.1	| 26S proteasome non-ATPase regulatory subunit-like protein | HC | chr1:1145771-1141945 | 20130731	47073.9	4|3	1.55281	0.725926	0.953|0.027		2.87023	0.592904	0.005|0.103
Medtr1g015165.1	| cytosolic class II small heat-shock protein | HC | chr1:3745342-3744476 | 20130731	17897.1	1|1	1.39593	0.0784155	0.005|0.008		0.704769	0.113363	0.161|0.013
Medtr1g022420.1	| ornithine carbamoyltransferase | HC | chr1:7148060-7142631 | 20130731	40851.1	5|5	1.74318	0.139218	0.003|0.005		1.39658	0.200646	0.149|0.028
Medtr1g052640.3	| stress up-regulated Nod 19 protein | LC | chr1:21538163-21549370 | 20130731	33751.9	3|3	0.625106	0.0786721	0.031|0.021		0.626719	0.0640976	0.003|0.050
Medtr1g069645.1	| succinyl-CoA ligase [ADP-forming] subunit beta | HC | chr1:30310532-30316207 | 20130731	45401.8	10|9	1.31195	0.0352826	0.042|0.003		1.2141	0.124421	0.279|0.047
Medtr1g073690.2	| RNA-binding (RRM/RBD/RNP motif) family protein | HC | chr1:32695268-32699181 | 20130731	47410.8	4|6	0.792762	0.00933168	0.003|0.003		0.75565	0.023407	0.003|0.002
Medtr1g083960.1	| calreticulin | HC | chr1:37417653-37414042 | 20130731	48577.3	14|13	0.529811	0.0758302	0.003|0.003		0.569154	0.00137434	0.002|0.002
Medtr1g110980.1	| alpha-glucosidase | HC | chr1:50113081-50108965 | 20130731	103856	1|1	0.557575	0.0557767	0.016|0.534		0.622881	0.0315092	0.030|0.279
Medtr1g112170.2	| DS12 from 2D-PAGE of leaf protein, putative | HC | chr1:50725883-50719725 | 20130731	28035.5	3|3	1.81891	0.1631	0.209|0.009		2.1926	0.172832	0.056|0.034
Medtr1g115820.1	| chalcone-flavanone isomerase family protein | HC | chr1:52317577-52318974 | 20130731	23920.4	7|5	1.30634	0.00362007	0.068|0.018		2.36248	0.212255	0.002|0.002
Medtr1g116947.1	| pollen protein Ole E I-like protein | LC | chr1:52822361-52817506 | 20130731	119813	5|5	0.436017	0.00147871	0.003|0.003		0.770773	0.00966123	0.017|0.005
Medtr2g005690.1	| 70 kDa heat shock protein | HC | chr2:272234-275704 | 20130731	75806.1	16|13	1.49542	0.0442569	0.003|0.003		1.42834	0.0475799	0.002|0.002
Medtr2g022660.1	| type II peroxiredoxin | HC | chr2:7861803-7865523 | 20130731	21574.1	8|8	0.760931	0.0167824	0.006|0.080		0.497359	0.103367	0.002|0.002
Medtr2g035130.1	| disease-resistance response protein | HC | chr2:13508378-13509836 | 20130731	16721.7	1|2	0.667056	0.0919362	0.003|0.581		0.588464	0.00807974	0.005|0.110
Medtr2g076670.2	| phosphoenolpyruvate carboxylase | HC | chr2:32093734-32099214 | 20130731	111242	11|9	2.15383	0.305247	0.022|0.029		1.63938	0.0114022	0.004|0.002
Medtr2g087640.1	| eukaryotic translation initiation factor 3 subunit I | HC | chr2:36868870-36873363 | 20130731	36028.3	6|6	1.30837	0.0869601	0.011|0.016		0.625213	0.0046987	0.002|0.002
Medtr2g093980.1	| fasciclin domain protein | HC | chr2:40048746-40047457 | 20130731	30081.8	4|4	1.70362	0.157349	0.003|0.003		0.65301	0.0301206	0.002|0.002
Medtr2g094180.1	| protein disulfide isomerase-like protein | HC | chr2:40171311-40167115 | 20130731	63246.8	7|7	0.815631	0.0460263	0.313|0.014		1.96055	0.242741	0.002|0.002
Medtr2g436620.2	| translationally-controlled tumor-like protein | HC | chr2:14245358-14246969 | 20130731	15935.2	1|1	0.619239	0.0384285	0.036|0.065		3.75394	0.109564	0.002|0.007
Medtr3g052760.1	| localized small heat shock protein | HC | chr3:20878150-20879311 | 20130731	26920.7	4|5	1.64781	0.0345522	0.003|0.003		0.812737	0.00980782	0.169|0.028
Medtr3g055250.1	| Lipid transfer protein | HC | chr3:21730556-21730236 | 20130731	11820.4	1|1	0.505677	0.0319402	0.021|0.274		0.407919	0.105322	0.078|0.041
Medtr3g072080.1	| alpha-soluble NSF attachment protein | HC | chr3:32385200-32379533 | 20130731	32972.3	3|2	1.32729	0.0522792	0.046|0.123		1.57447	0.103199	0.010|0.129
Medtr3g076960.1	| phloem specific protein | HC | chr3:34550543-34548441 | 20130731	18644.9	1|2	1.52823	0.149561	0.407|0.013		0.295859	0.199692	0.007|0.007
Medtr3g082650.1	| RNA recognition motif, a.k.a. RRM, RBD protein | HC | chr3:37290152-37292326 | 20130731	36647.4	3|3	0.743628	0.0140741	0.030|0.003		0.641657	0.00436689	0.004|0.003
Medtr3g095530.2	| actin-related protein 4A | HC | chr3:43649349-43646307 | 20130731	41895	5|5	1.43989	0.00146602	0.003|0.003		1.37127	0.0358878	0.002|0.006
Medtr3g462990.1	| thylakoid soluble phosphoprotein TSP9 protein | HC | chr3:25212337-25211742 | 20130731	10307.4	2|2	0.438656	0.067494	0.294|0.041		0.43904	0.058361	0.060|0.042
Medtr4g017050.1	| germin family protein | HC | chr4:5287228-5286312 | 20130731	24086.6	3|3	0.737272	0.0303389	0.023|0.349		2.31828	0.23067	0.007|0.003
Medtr4g017630.1	| tubulin beta-1 chain | HC | chr4:5530321-5533227 | 20130731	51037.2	4|4	1.25345	0.102971	0.035|0.383		1.21035	0.0321006	0.018|0.106
Medtr4g061140.1	| L-ascorbate peroxidase | HC | chr4:22583905-22580291 | 20130731	27145.8	10|10	0.829393	0.0184791	0.003|0.003		0.494467	0.00535914	0.002|0.002
Medtr4g071150.1	| core histone H2A/H2B/H3/H4 | HC | chr4:26827610-26828386 | 20130731	16114.1	2|2	0.496957	0.00785742	0.027|0.010		0.527298	0.0125792	0.002|0.002
Medtr4g076030.1	| Uro-adherence factor A, putative | HC | chr4:29076152-29068419 | 20130731	149795	15|15	1.44048	0.207635	0.003|0.016		1.56193	0.0981351	0.002|0.002
Medtr5g083170.1	| ferritin | HC | chr5:35890048-35886247 | 20130731	27909.3	4|6	0.525995	0.0197453	0.003|0.003		0.744787	0.0524297	0.014|0.149
Medtr5g085900.1	| MD-like lipid recognition domain protein/ML domain protein | HC | chr5:37125563-37128450 | 20130731	17719.2	2|2	0.517254	0.0656818	0.003|0.014		0.796786	0.0546394	0.029|0.130
Medtr6g012780.2	| pro-resilin, putative | HC | chr6:3973351-3969959 | 20130731	43008	9|9	1.38397	0.101306	0.003|0.003		0.631317	0.0225317	0.002|0.002
Medtr6g047580.2	| mediator of RNA polymerase II transcription subunit 36a | HC | chr6:17127276-17131212 | 20130731	29817.6	5|1	0.731381	0.0132364	0.041|0.819		0.670811	0.109873	0.006|0.830
Medtr6g071210.1	| dihydroorotate dehydrogenase family protein | HC | chr6:26330078-26323222 | 20130731	46787.6	5|7	1.65087	0.293969	0.008|0.203		1.72013	0.129351	0.063|0.002
Medtr7g023540.1	| translation initiation factor SUI1 family protein | HC | chr7:7671162-7674651 | 20130731	21551.3	2|2	0.582779	0.00576346	0.003|0.003		0.514973	0.0133096	0.230|0.034
Medtr7g085240.1	| ricin-type beta-trefoil lectin domain protein | HC | chr7:32973773-32976712 | 20130731	42683.5	2|2	0.694228	0.0519949	0.003|0.003		0.234106	0.0389434	0.002|0.002
Medtr7g096280.1	| linker histone H1 and h5 family protein | HC | chr7:38619056-38620408 | 20130731	31324.3	2|3	0.265017	0.0203513	0.003|0.003		0.759398	0.100645	0.004|0.176
Medtr8g007235.1	| nucleoside diphosphate kinase-like protein | HC | chr8:1369594-1366875 | 20130731	16432.5	3|3	0.452803	0.0451527	0.003|0.003		1.39966	0.015237	0.003|0.019
Medtr8g012380.1	| FKBP-type peptidyl-prolyl cis-trans isomerase | HC | chr8:3520636-3515863 | 20130731	16549.7	4|4	0.771327	0.00546883	0.008|0.010		0.652376	0.0970217	0.115|0.002
Medtr8g018730.2	| seed linoleate 9S-lipoxygenase | HC | chr8:6454307-6448992 | 20130731	93752.2	5|6	1.23703	0.020556	0.404|0.050		0.691108	0.0811684	0.347|0.006
Medtr8g023140.1	| alanine aminotransferase | HC | chr8:8287522-8280025 | 20130731	58624.5	6|4	1.31037	0.214423	0.698|0.010		2.07962	0.236983	0.003|0.002
Medtr8g023510.1	| legume lectin beta domain protein | HC | chr8:8505418-8504040 | 20130731	30570.6	1|2	0.693094	0.0666078	0.265|0.016		0.272347	0.0353642	0.002|0.002
Medtr8g058537.1	| u6 snRNA-associated-like-Smprotein | HC | chr8:20159925-20158080 | 20130731	15979.1	2|3	0.669354	0.0348018	0.010|0.003		0.358894	0.00783092	0.002|0.002
Medtr8g087450.1	| fasciclin domain protein | HC | chr8:36147816-36149210 | 20130731	30725.3	4|4	1.49493	0.0221212	0.054|0.008		0.669816	0.0550146	0.010|0.002
Medtr8g088270.1	| TCP-1/cpn60 chaperonin family protein | HC | chr8:36555583-36546870 | 20130731	59083.1	5|3	2.15209	1.00867	0.008|0.093		2.66002	1.49547	0.004|0.103
Medtr8g099450.1	| nucleoside diphosphate kinase-like protein | HC | chr8:41955037-41951647 | 20130731	25481.2	4|4	0.73824	0.0338771	0.003|0.006		1.39199	0.0929605	0.006|0.008
Medtr8g104540.3	| cytoplasmic phosphoglucomutase | HC | chr8:44042901-44050256 | 20130731	63405.1	10|11	1.66334	0.702133	0.048|0.568		1.97682	0.132338	0.002|0.005
Medtr8g105630.1	| phospholipid hydroperoxide glutathione peroxidase | HC | chr8:44557406-44554960 | 20130731	19108.8	5|5	0.760709	0.0412671	0.023|0.003		1.31523	0.0281264	0.002|0.002
Medtr8g107310.1	| eukaryotic translation initiation factor 3 subunit G | HC | chr8:45339610-45341085 | 20130731	32573.6	7|6	0.823993	0.0517486	0.008|0.203		0.474222	0.0835965	0.002|0.002
Medtr0212s0040.1	| ATP synthase F1, alpha subunit | HC | scaffold0212:16439-13616 | 20130731	93674.3	8|7					0.594039	0.0159639	0.002|0.002
Medtr0332s0020.1	| thioredoxin protein | HC | scaffold0332:5055-7693 | 20130731	25746.3	3|3					1.33632	0.0290357	0.006|0.006
Medtr0339s0010.1	| methyl-CpG-binding domain protein | HC | scaffold0339:180-1136 | 20130731	35253.1	5|3					0.412156	0.103969	0.034|0.003
Medtr0699s0020.1	| 60S ribosomal protein L35a-3 | HC | scaffold0699:7647-4886 | 20130731	12883.9	3|3					0.593743	0.0179397	0.008|0.003
Medtr1g009750.1	| class III peroxidase | HC | chr1:1493125-1494825 | 20130731	36396.7	4|4					1.81665	0.0210011	0.020|0.062
Medtr1g011880.1	| cytochrome B-c1 complex subunit 7 | HC | chr1:2251690-2255411 | 20130731	14426.6	5|3					1.87096	0.228479	0.068|0.011
Medtr1g018200.1	| beta-like galactosidase | HC | chr1:5228214-5233730 | 20130731	82398.2	1|1					0.414623	0.0961701	0.104|0.013
Medtr1g019150.1	| polyadenylate-binding protein | HC | chr1:5708406-5713691 | 20130731	71412.7	12|10					0.811452	0.041848	0.006|0.194
Medtr1g022410.1	| 20S proteasome subunit alpha type 1 | HC | chr1:7134211-7130131 | 20130731	31149.4	2|3					1.9223	0.21551	0.004|0.020
Medtr1g026290.5	| scythe protein ubiquitin-like domain protein | HC | chr1:8526023-8515221 | 20130731	96450.5	5|4					0.806505	0.14042	0.739|0.004
Medtr1g026890.1	| RNA recognition motif protein | HC | chr1:8835899-8830191 | 20130731	54344	6|6					0.739393	0.0208668	0.011|0.079
Medtr1g030230.1	| GDSL-like lipase/acylhydrolase | HC | chr1:10483486-10486409 | 20130731	42573.6	1|1					1.51967	0.117226	0.007|0.034
Medtr1g030265.1	| GDSL-like lipase/acylhydrolase | HC | chr1:10497902-10501086 | 20130731	39615	1|1					1.51955	0.0993837	0.011|0.005
Medtr1g043040.1	| cytoplasmic-like malate dehydrogenase | HC | chr1:16122538-16117304 | 20130731	35861.4	4|4					0.659063	0.0392445	0.002|0.002
Medtr1g052175.1	| S-formylglutathione hydrolase | HC | chr1:21069543-21063765 | 20130731	31993.6	6|6					1.22625	0.00531632	0.029|0.008
Medtr1g058250.1	| 40S ribosomal protein S17 | HC | chr1:25639291-25638257 | 20130731	16199.7	6|6					0.773662	0.0203085	0.002|0.002
Medtr1g061050.1	| fructose-bisphosphate aldolase | HC | chr1:26632473-26628824 | 20130731	38700	6|8					1.92819	0.0735571	0.002|0.002
Medtr1g066990.1	| 60S ribosomal L4-like protein | HC | chr1:28815082-28812380 | 20130731	44672.1	2|2					0.504244	0.30212	0.778|0.048
Medtr1g069455.1	| NADH-ubiquinone oxidoreductase 39 kDa subunit | HC | chr1:30068857-30075578 | 20130731	43920.9	5|5					1.91071	0.172259	0.010|0.015
Medtr1g078040.2	| nucleoporin autopeptidase | HC | chr1:34898558-34890792 | 20130731	103955	5|5					0.682832	0.0795721	0.018|0.004
Medtr1g093860.1	| protein decapping-like protein | HC | chr1:42121267-42114291 | 20130731	68311.3	7|7					0.660392	0.0268071	0.076|0.004
Medtr1g095650.2	| GTP-binding elongation factor Tu family protein | HC | chr1:43045524-43043843 | 20130731	38022.8	1|2					0.676714	0.0129502	0.002|0.002
Medtr1g099310.1	| chitinase | HC | chr1:44834080-44835334 | 20130731	31742.3	2|2					1.52997	0.0529346	0.023|0.018
Medtr1g108765.1	| F0F1-type ATP synthase, beta subunit | HC | chr1:49156895-49151734 | 20130731	59957.2	15|4					1.41546	0.00991675	0.002|0.002
Medtr1g111090.1	| RAD23 UV excision repair family protein | HC | chr1:50171474-50175986 | 20130731	41715	4|6					0.73752	0.118084	0.108|0.023
Medtr1g111970.1	| 40S ribosomal protein S27-1 | HC | chr1:50632127-50633981 | 20130731	9903.94	2|2					0.51358	0.0611124	0.002|0.002
Medtr2g008160.2	| class III peroxidase | HC | chr2:1324866-1327488 | 20130731	31895.2	3|2					1.69224	0.14125	0.006|0.070
Medtr2g013540.1	| TCP-1/cpn60 chaperonin family protein | HC | chr2:3653927-3660361 | 20130731	60937.7	6|6					1.90949	0.105546	0.002|0.002
Medtr2g014050.1	| late embryogenesis abundant domain protein | HC | chr2:3897681-3899109 | 20130731	20050.9	5|4					1.7124	0.187553	0.118|0.007
Medtr2g014240.3	| auxin-repressed/dormancy-associated protein | HC | chr2:3988482-3986182 | 20130731	11968.2	4|4					0.699806	0.157295	0.002|0.554
Medtr2g014360.1	| nucleic acid-binding, OB-fold-like protein | HC | chr2:4084047-4086138 | 20130731	16638.6	1|1					0.475886	0.0188812	0.002|0.030
Medtr2g024420.1	| UBA and UBX domain plant protein | HC | chr2:8816758-8821254 | 20130731	32845.3	7|7					0.781409	0.0512688	0.074|0.002
Medtr2g028670.1	| cofilin/actin-depolymerizing factor-like protein | HC | chr2:10633547-10636130 | 20130731	16227.1	2|2					0.719122	0.0503389	0.011|0.333
Medtr2g029740.1	| peroxidase family protein | HC | chr2:11109182-11111999 | 20130731	39240.8	4|4					3.08226	0.060448	0.002|0.002
Medtr2g029800.1	| peroxidase family protein | HC | chr2:11135602-11138195 | 20130731	38584.5	3|3					1.47186	0.128188	0.002|0.002
Medtr2g029820.1	| peroxidase family protein | HC | chr2:11148216-11150525 | 20130731	38749.4	5|5					1.37367	0.0519998	0.003|0.002
Medtr2g029910.1	| peroxidase family protein | HC | chr2:11192617-11190342 | 20130731	38236	2|2					1.70317	0.0594473	0.002|0.002
Medtr2g034090.1	| ATP:citrate lyase | HC | chr2:13014494-13008447 | 20130731	66289.2	7|6					1.3755	0.134477	0.003|0.006
Medtr2g034470.2	| glucan endo-1,3-beta-glucosidase | HC | chr2:13153717-13151840 | 20130731	36545.6	5|5					1.72411	0.10072	0.068|0.002
Medtr2g034480.1	| glucan endo-1,3-beta-glucosidase | HC | chr2:13158771-13161430 | 20130731	40027.2	4|4					1.43196	0.0304418	0.002|0.002
Medtr2g034720.1	| alpha-L-arabinofuranosidase/beta-D-xylosidase | HC | chr2:13297391-13303852 | 20130731	83447.2	3|4					0.528038	0.0281535	0.504|0.014
Medtr2g060830.1	| proteasome subunit alpha type-6-A protein | HC | chr2:25801543-25793337 | 20130731	27330.8	6|7					2.03795	0.324743	0.002|0.003
Medtr2g066120.1	| phosphoglycerate kinase-like protein | HC | chr2:27702991-27706438 | 20130731	42408.7	13|13					1.23646	0.0302605	0.002|0.002
Medtr2g084000.1	| lignin biosynthetic peroxidase | HC | chr2:35277261-35274824 | 20130731	35036.8	1|1					1.38866	0.425006	0.824|0.002
Medtr2g088770.1	| peroxidase family protein | HC | chr2:37433869-37435699 | 20130731	36389.4	5|7					1.40162	0.0152797	0.002|0.002
Medtr2g096940.1	| cytosolic triosephosphate isomerase | HC | chr2:41427205-41430392 | 20130731	27294.2	6|5					3.11893	0.15115	0.002|0.002
Medtr2g098010.1	| proteasome subunit beta protein | HC | chr2:41876193-41871507 | 20130731	24760.1	5|4					1.54365	0.0370581	0.012|0.015
Medtr2g100410.1	| 60S ribosomal L28-like protein | HC | chr2:43146876-43150214 | 20130731	16385.9	1|1					0.270238	0.00784583	0.002|0.009
Medtr2g103150.1	| cytochrome C oxidase subunit 5b | HC | chr2:44414137-44418994 | 20130731	16613.2	4|5					0.609781	0.0160329	0.002|0.002
Medtr2g104110.2	| NADH-ubiquinone oxidoreductase 24 kDa subunit, putative | HC | chr2:44858135-44862710 | 20130731	24100.9	2|2					1.335	0.117999	0.166|0.049
Medtr2g461200.2	| elongation factor 1-beta | HC | chr2:25251372-25248712 | 20130731	25383.8	7|7					1.45385	0.0642051	0.002|0.002
Medtr3g007250.1	| prefoldin | HC | chr3:943460-948529 | 20130731	16537.5	7|7					1.30473	0.116297	0.075|0.017
Medtr3g008250.3	| prohibitin complex protein | HC | chr3:1385452-1381094 | 20130731	30297	5|4					2.38558	0.0924859	0.002|0.002
Medtr3g009050.1	| LRR receptor-like kinase | HC | chr3:1770059-1768283 | 20130731	53381	4|5					2.63226	0.486391	0.002|0.059
Medtr3g014290.1	| aspartic proteinase nepenthesin-like protein | HC | chr3:4039208-4035274 | 20130731	45404.4	2|2					0.73569	0.0465975	0.040|0.030
Medtr3g026400.2	| glycoside hydrolase family 1 protein | HC | chr3:8137228-8141580 | 20130731	42527.4	1|1					0.449991	0.0386594	0.030|0.110
Medtr3g053520.1	| small ubiquitin-like modifier 3 | HC | chr3:21271713-21269094 | 20130731	11246.5	3|3					0.648936	0.00297772	0.002|0.002
Medtr3g074830.1	| phosphate-responsive 1 family protein | HC | chr3:33810736-33811961 | 20130731	37952.2	3|3					0.653109	0.0463322	0.421|0.047
Medtr3g074930.1	| inactive purple acid phosphatase-like protein | HC | chr3:33854978-33861396 | 20130731	70822.2	5|6					0.610967	0.0384602	0.019|0.011
Medtr3g077560.1	| glutaredoxin C1 | HC | chr3:34863896-34865462 | 20130731	13857.1	2|3					1.3086	0.121768	0.042|0.129
Medtr3g083550.1	| RNA recognition motif, a.k.a. RRM, RBD protein | HC | chr3:37716900-37714302 | 20130731	28541.5	3|3					0.541224	0.0778935	0.006|0.417
Medtr3g087510.1	| PLAT-plant-stress protein | HC | chr3:39668097-39666854 | 20130731	21191.2	3|3					2.62906	0.243328	0.002|0.002
Medtr3g087830.2	| SAP domain protein | HC | chr3:39802158-39806027 | 20130731	79248.5	10|10					0.780047	0.0438168	0.002|0.040
Medtr3g088160.2	| thylakoid-bound ascorbate peroxidase | HC | chr3:39979738-39987437 | 20130731	42211.5	13|14					0.831675	0.035671	0.003|0.023
Medtr3g089960.1	| chaperonin GroS | HC | chr3:40896030-40893000 | 20130731	28566.8	1|1					5.84602	5.87461	0.778|0.005
Medtr3g092580.1	| pre-mRNA-splicing factor SF2-like protein | HC | chr3:42306430-42301242 | 20130731	42669.7	5|3					1.24784	0.0791152	0.010|0.459
Medtr3g102810.1	| subtilisin-like serine protease | HC | chr3:47368423-47366150 | 20130731	81094	9|9					0.459054	0.0430229	0.002|0.002
Medtr3g105860.1	| cytochrome b5-like heme/steroid-binding domain protein | HC | chr3:48826866-48827824 | 20130731	10812.4	4|4					0.800099	0.0343704	0.002|0.017
Medtr3g109210.1	| proteasome subunit beta protein | HC | chr3:50493505-50489857 | 20130731	24923.5	4|4					1.52787	0.059379	0.002|0.005
Medtr3g112410.1	| thioredoxin H-type 1 protein | HC | chr3:52668561-52666226 | 20130731	12899.8	2|2					4.54873	0.465728	0.002|0.002
Medtr3g115370.1	| catalase heme-binding enzyme | HC | chr3:53951098-53955670 | 20130731	57044.3	7|7					0.676032	0.0219634	0.003|0.128
Medtr3g118390.1	| Chitinase (Class I) / Hevein | HC | chr3:55413457-55415176 | 20130731	42691.6	3|4					1.45175	0.0327778	0.002|0.002
Medtr3g463370.1	| legume lectin beta domain protein | HC | chr3:25370612-25371456 | 20130731	26203.5	2|2					0.247962	0.00191291	0.002|0.002
Medtr4g013385.1	| disease resistance response protein | HC | chr4:3845568-3844555 | 20130731	21407.9	2|2					1.5752	0.0718604	0.002|0.002
Medtr4g030890.1	| gaiacol peroxidase | HC | chr4:10498450-10501446 | 20130731	46799.7	4|4					1.57744	0.110576	0.033|0.002
Medtr4g031140.1	| gaiacol peroxidase | HC | chr4:10586622-10583919 | 20130731	38470.3	2|1					1.5009	0.158402	0.009|0.096
Medtr4g053330.1	| acytochrome-C oxidase/electron carrier protein | HC | chr4:19240678-19235334 | 20130731	8001.18	2|2					0.587763	0.032683	0.017|0.038
Medtr4g056100.1	| UDP-D-apiose/UDP-D-xylose synthase | HC | chr4:20490832-20487612 | 20130731	44201.4	2|2					2.27277	0.0146099	0.002|0.002
Medtr4g057040.1	| cyclin-dependent kinase regulatory subunit | HC | chr4:20851388-20854380 | 20130731	10583.4	2|2					0.544491	0.0488575	0.032|0.010
Medtr4g057685.4	| lactoylglutathione lyase-like protein | HC | chr4:21217095-21208948 | 20130731	20974.2	9|7					0.694038	0.010217	0.023|0.006
Medtr4g062410.1	| 60S ribosomal L35-like protein | HC | chr4:23174266-23171645 | 20130731	14227.4	2|2					1.56687	0.0468512	0.072|0.004
Medtr4g068860.1	| Non-symbiotic hemoglobin | HC | chr4:25846162-25844617 | 20130731	17985.4	5|3					2.46489	0.35709	0.002|0.002
Medtr4g069940.1	| glucan endo-1,3-beta-glucosidase-like protein | HC | chr4:26313065-26308250 | 20130731	49779.2	4|4					1.62314	0.109662	0.015|0.007
Medtr4g073540.1	| subtilisin-like serine protease | HC | chr4:27885510-27882715 | 20130731	83168.3	8|8					0.367209	0.125271	0.040|0.002
Medtr4g074930.4	| RNA recognition motif, a.k.a. RRM, RBD protein | HC | chr4:28567458-28562229 | 20130731	62145	6|6					0.476617	0.0758095	0.002|0.002
Medtr4g074980.2	| lignin-forming anionic peroxidase | HC | chr4:28587774-28586329 | 20130731	27768.8	1|1					2.00401	0	0.002|0.004
Medtr4g075610.1	| calcium-binding EF-hand protein | HC | chr4:28897277-28893295 | 20130731	40595.2	5|5					1.42178	0.0300105	0.003|0.004
Medtr4g085480.1	| Serine/Threonine kinase, plant-type protein, putative | HC | chr4:33344910-33346941 | 20130731	52073.2	3|3					1.70801	0.100903	0.003|0.002
Medtr4g086020.1	| ferredoxin-nitrite reductase | HC | chr4:33643564-33646615 | 20130731	65754.8	10|9					1.38966	0.0464025	0.002|0.005
Medtr4g091900.2	| NAD(P)H:quinone oxidoreductase, type IV protein | HC | chr4:36461214-36462818 | 20130731	20118.2	4|5					1.28958	0.015286	0.002|0.002
Medtr4g103520.2	| inactive purple acid phosphatase-like protein | HC | chr4:42780371-42785712 | 20130731	62659.1	4|3					1.64364	0.678114	0.609|0.019
Medtr4g103920.1	| glyceraldehyde-3-phosphate dehydrogenase | HC | chr4:42993461-42989794 | 20130731	36733.1	8|7					0.759882	0.00244978	0.005|0.018
Medtr4g104470.1	| 31 kDa ribonucleoprotein | HC | chr4:43224367-43221650 | 20130731	33550.5	4|4					0.81774	0.0113471	0.101|0.004
Medtr4g107400.1	| hipl2 protein precursor | HC | chr4:44415144-44409998 | 20130731	77109.4	8|8					1.60922	0.0695174	0.002|0.002
Medtr4g117380.1	| endo-1,3; 1,4-beta-D-glucanase-like protein | HC | chr4:48686385-48690462 | 20130731	25754.3	6|5					0.825558	0.0149373	0.038|0.050
Medtr4g124790.1	| thioredoxin-dependent peroxidase | HC | chr4:51719993-51723048 | 20130731	24341.5	4|4					0.83255	0.116479	0.746|0.016
Medtr4g127670.1	| class III peroxidase | HC | chr4:53053377-53055221 | 20130731	36161.4	10|10					1.35594	0.00390017	0.002|0.002
Medtr4g127870.1	| ribulose bisphosphate carboxylase small chain | HC | chr4:53193172-53191727 | 20130731	20052.7	4|4					0.567906	0.00729713	0.002|0.002
Medtr5g008420.1	| RNA-binding KH domain protein | HC | chr5:1773973-1764791 | 20130731	82756.1	6|5					0.696842	0.048298	0.002|0.002
Medtr5g010635.1	| pathogenesis-related thaumatin family protein | HC | chr5:2887780-2886629 | 20130731	27162.4	1|1					0.669284	0.0227922	0.071|0.005
Medtr5g015580.1	| porin/voltage-dependent anion-selective channel protein | HC | chr5:5411450-5408079 | 20130731	29441.6	4|4					0.281673	0.00757098	0.002|0.002
Medtr5g016010.1	| peroxidase family protein | HC | chr5:5654728-5652040 | 20130731	36634.6	5|4					0.726244	0.13594	0.156|0.007
Medtr5g017090.1	| MAP3K-like kinase | HC | chr5:6216335-6211733 | 20130731	45093.7	3|3					1.4416	0.0440646	0.002|0.009
Medtr5g019600.1	| Xaa-pro aminopeptidase P | HC | chr5:7422499-7415165 | 20130731	73419.5	5|3					0.61417	0.0837651	0.011|0.069
Medtr5g020740.1	| phenylcoumaran benzylic ether reductase-like protein Fi1 | HC | chr5:7941706-7943809 | 20130731	33836.7	6|4					2.10084	0	0.002|0.002
Medtr5g021060.1	| peroxidase family protein | HC | chr5:8077980-8080458 | 20130731	37217.9	9|8					1.49091	0.108167	0.002|0.002
Medtr5g022300.2	| leaf ferredoxin-NADP reductase | HC | chr5:8789171-8791696 | 20130731	27814.4	3|2					2.82294	0.5845	0.038|0.190
Medtr5g036600.1	| pyruvate dehydrogenase complex E1 alpha subunit | HC | chr5:15987997-15981361 | 20130731	43750	2|2					0.745762	0.00865126	0.017|0.184
Medtr5g057990.1	| alpha-glucosidase | HC | chr5:23929835-23935782 | 20130731	103550	9|7					0.562937	0.00604983	0.002|0.002
Medtr5g064580.1	| general regulatory factor 2 | HC | chr5:27124640-27127449 | 20130731	29287.6	4|4					5.71558	0.867672	0.002|0.002
Medtr5g098020.1	| hypothetical protein | HC | chr5:42915253-42913131 | 20130731	21624.5	1|2					0.392162	0.00195741	0.082|0.011
Medtr6g011390.1	| porin/voltage-dependent anion-selective channel protein | HC | chr6:3211704-3207208 | 20130731	29940.7	7|7					0.32312	0.0445334	0.002|0.002
Medtr6g013210.1	| 40S ribosomal protein S28-1 | HC | chr6:4153412-4155190 | 20130731	7503.07	1|2					0.372922	0.0594189	0.005|0.002
Medtr6g043240.1	| peroxidase family protein | HC | chr6:14950373-14945703 | 20130731	38653.6	8|7					1.4599	0.0120562	0.002|0.002
Medtr6g060570.1	| phosphopyruvate hydratase | HC | chr6:20889731-20885087 | 20130731	46454.9	10|7					0.763793	0.0493978	0.010|0.178
Medtr7g006280.2	| ENTH/ANTH/VHS superfamily protein | HC | chr7:639194-631287 | 20130731	102910	8|8					0.805478	0.0013763	0.179|0.009
Medtr7g009820.1	| polyvinylalcohol dehydrogenase-like protein | HC | chr7:2258124-2262916 | 20130731	62291.9	6|4					1.21283	0.0726781	0.008|0.507
Medtr7g017900.2	| decarboxylating-like 6-phosphogluconate dehydrogenase | HC | chr7:5749163-5753048 | 20130731	53868.7	8|6					2.14546	0.293419	0.002|0.002
Medtr7g021030.2	| ribosomal protein L7Ae/L30e/S12e/Gadd45 family protein | HC | chr7:6597399-6598733 | 20130731	9128.05	2|2					0.366772	0.162199	0.002|0.011
Medtr7g023690.1	| polygalacturonase inhibitor protein | LC | chr7:7740066-7739073 | 20130731	24142.1	1|1					1.4052	0.0446575	0.003|0.017
Medtr7g027020.1	| RALF related | HC | chr7:9138594-9140162 | 20130731	19468.7	1|2					0.398833	0.00483619	0.066|0.013
Medtr7g029030.1	| peroxidase family protein | HC | chr7:10090989-10086567 | 20130731	35210.5	4|4					1.62122	0.100169	0.002|0.006
Medtr7g035245.1	| glutaredoxin C4 | HC | chr7:13383227-13380443 | 20130731	11335.7	2|2					0.792124	0.00842947	0.045|0.011
Medtr7g050870.1	| pectinesterase/pectinesterase inhibitor | HC | chr7:17775709-17778012 | 20130731	60859.3	3|3					0.467593	0.188611	0.477|0.042
Medtr7g072480.1	| cationic peroxidase | HC | chr7:26949950-26952340 | 20130731	34822.4	2|3					1.28224	0.0823725	0.053|0.024
Medtr7g074570.1	| 2,3-bisphosphoglycerate-independent phosphoglycerate mutase | HC | chr7:27864779-27859908 | 20130731	60710	9|10					2.04316	0.0324659	0.002|0.002
Medtr7g076830.1	| DEAD-box ATP-dependent RNA helicase-like protein | HC | chr7:29001486-28993339 | 20130731	59703.4	3|3					0.678051	0.0733644	0.041|0.627
Medtr7g080250.1	| thioredoxin | HC | chr7:30508092-30510854 | 20130731	19871.4	4|4					0.781418	0.027185	0.193|0.015
Medtr7g080803.1	| cytochrome protein C | HC | chr7:30770907-30773490 | 20130731	12568.3	6|6					0.691979	0.0301057	0.002|0.003
Medtr7g081750.1	| subtilisin-like serine protease | HC | chr7:31194415-31204034 | 20130731	87143.9	4|4					0.723766	0.0502542	0.046|0.088
Medtr7g086470.1	| 50S ribosomal protein L25, putative | HC | chr7:33567574-33571031 | 20130731	30048.2	4|3					0.805592	0.208875	0.042|0.982
Medtr7g090170.1	| early nodulin-like protein | HC | chr7:35395785-35395287 | 20130731	16036.4	3|3					0.806452	0.000919754	0.183|0.006
Medtr7g092740.1	| polygalacturonase inhibitor | HC | chr7:36789043-36787571 | 20130731	38583.3	4|4					0.704757	0.0273735	0.004|0.006
Medtr7g098290.2	| 60S ribosomal L23-like protein | HC | chr7:39328210-39327083 | 20130731	13536.3	4|4					0.366579	0.0124406	0.002|0.002
Medtr7g098440.1	| ras GTPase-activating binding-like protein | HC | chr7:39405253-39409647 | 20130731	50256.6	6|6					0.517923	0.0361402	0.011|0.019
Medtr7g107380.1	| 40S ribosomal protein S5-2 | HC | chr7:43808050-43812723 | 20130731	23086.2	3|3					1.81074	0.0533011	0.002|0.017
Medtr7g111240.2	| rhicadhesin receptor | HC | chr7:45647518-45645954 | 20130731	22335	3|3					1.38417	0.0744044	0.002|0.013
Medtr7g407040.1	| RAD23 UV excision repair family protein | HC | chr7:1064684-1059097 | 20130731	39656	3|2					0.755536	0.0683383	0.030|0.324
Medtr7g445370.1	| hypothetical protein | HC | chr7:15310254-15322182 | 20130731	29467.3	4|4					1.83607	0.289557	0.021|0.003
Medtr8g007020.1	| plastocyanin-like domain protein | HC | chr8:1180101-1181060 | 20130731	19729.5	1|1					1.97935	0.140928	0.028|0.002
Medtr8g007065.1	| patatin-like phospholipase | LC | chr8:1230040-1219955 | 20130731	45946.7	2|2					4.5463	0.0876742	0.009|0.008
Medtr8g008870.1	| F0F1-type ATP synthase, epsilon subunit | HC | chr8:1931179-1926905 | 20130731	20953	4|4					1.31308	0.148995	0.083|0.036
Medtr8g009520.1	| UMP-CMP kinase family protein | HC | chr8:2227119-2223648 | 20130731	23160.8	2|3					0.686492	0.0342808	0.011|0.002
Medtr8g014650.1	| stem 28 kDa glycoprotein | HC | chr8:4651673-4649758 | 20130731	30069.3	3|4					0.556328	0.0131274	0.029|0.038
Medtr8g021130.1	| subtilisin-like serine protease | HC | chr8:7525761-7522961 | 20130731	84452.1	10|11					0.671821	0.00223402	0.003|0.003
Medtr8g031430.1	| GDSL-like lipase/acylhydrolase | HC | chr8:11783092-11787090 | 20130731	41122.7	1|1					1.93084	0.0921617	0.007|0.049
Medtr8g032300.1	| calcium-dependent lipid-binding (CaLB domain) family protein | HC | chr8:12145206-12143100 | 20130731	16856.2	2|2					0.539997	0.00659759	0.011|0.093
Medtr8g038210.2	| annexin D8 | HC | chr8:14168072-14166012 | 20130731	35572.8	8|8					1.98798	0.0865485	0.002|0.002
Medtr8g038220.1	| annexin D8 | HC | chr8:14175833-14173121 | 20130731	35921	1|1					3.83867	0.667043	0.004|0.003
Medtr8g040150.1	| NADH dehydrogenase [ubiquinone] 1 alpha subcomplex subunit 6 | HC | chr8:14943934-14939663 | 20130731	15280.9	4|5					2.34137	0.314987	0.002|0.002
Medtr8g070015.1	| Lipid transfer protein | HC | chr8:29706500-29707286 | 20130731	12280.6	1|1					0.212119	0.00356288	0.002|0.002
Medtr8g073345.2	| high mobility group (HMG)-box protein | HC | chr8:31116058-31114418 | 20130731	14912.5	3|2					0.67986	0.0868756	0.267|0.036
Medtr8g086070.2	| dicarboxylate carrier protein | HC | chr8:35724959-35727946 | 20130731	22408.8	3|3					2.15495	0.0951338	0.021|0.042
Medtr8g088190.1	| plant/F15D2-27 protein | HC | chr8:36515508-36522470 | 20130731	93023.7	6|6					0.49158	0.0655401	0.010|0.005
Medtr8g088210.2	| cofilin/actin-depolymerizing factor-like protein | HC | chr8:36530579-36528596 | 20130731	15565.9	2|2					0.553947	0.0773515	0.110|0.006
Medtr8g089785.1	| plant-specific eukaryotic initiation factor 4B | HC | chr8:37419900-37412273 | 20130731	57950.5	12|14					0.576589	0.031922	0.002|0.002
Medtr8g092200.1	| small nuclear ribonucleoprotein | HC | chr8:38530552-38528326 | 20130731	14371.6	2|3					0.372913	0.0500873	0.025|0.020
Medtr8g096820.1	| gamma carbonic anhydrase-like protein | HC | chr8:40644152-40639262 | 20130731	28000.6	5|4					0.437077	0.0244119	0.012|0.006
Medtr8g102330.1	| profilin | HC | chr8:43051409-43056475 | 20130731	14345	3|3					0.689192	0.00403031	0.002|0.002
Medtr8g105340.2	| 40S ribosomal protein S2-4 | HC | chr8:44446803-44448529 | 20130731	29772.9	1|7					0.384842	0.124726	0.035|0.002
Medtr8g106020.1	| 30S ribosomal protein S9P | HC | chr8:44750890-44749956 | 20130731	16336.8	4|4					1.26379	0.0304841	0.003|0.008
Medtr8g106120.3	| 26S proteasome regulatory complex component | HC | chr8:44808089-44811877 | 20130731	83951	5|6					0.564898	0.025247	0.002|0.002
Medtr8g469150.1	| porin/voltage-dependent anion-selective channel protein | HC | chr8:25095914-25099359 | 20130731	29588.3	4|4					0.694388	0.0570859	0.002|0.142
Medtr4g132110.1	| cationic peroxidase | HC | chr4:55186829-55184196 | 20130731	38324.6	3|3	0.516534	0.135532	0.017|0.224
Medtr2g081590.1	| embryonic abundant-like protein | LC | chr2:34236783-34241999 | 20130731	30853.4	1|1	0.319462	0.0396003	0.058|0.008
Medtr2g023910.2	| fungal proteinase A, aspartic proteinase superfamily protein | HC | chr2:8481835-8476447 | 20130731	55933.8	4|3	0.4686	0.0792792	0.005|0.311
Medtr1g070460.1	| signal recognition particle 9 kDa protein | HC | chr1:31275119-31269753 | 20130731	12166.2	2|2	0.63234	0.24165	0.654|0.010
Medtr4g082950.1	| glycogen/starch/alpha-glucan phosphorylase family protein | HC | chr4:32250097-32257652 | 20130731	112482	2|2	0.598803	0.00101417	0.027|0.011
Medtr1g098900.1	| trihelix transcription factor GT-like protein | HC | chr1:44556038-44552430 | 20130731	70947.1	2|2	0.543273	0.211747	0.081|0.011
Medtr1g087520.1	| protein disulfide isomerase-like protein | HC | chr1:39203231-39207376 | 20130731	40725.8	10|11	0.597035	0.0329681	0.003|0.003
Medtr3g115340.2	| starch branching enzyme I | HC | chr3:53939913-53932581 | 20130731	85499.3	5|6	0.761436	0.120638	0.432|0.030
Medtr7g108860.2	| CS domain protein | HC | chr7:44298427-44295077 | 20130731	22346.4	3|3	0.516492	0.0569945	0.505|0.025
Medtr7g111590.2	| 60S ribosomal L13-like protein | HC | chr7:45808019-45811302 | 20130731	23719.2	4|5	0.520281	0.0164529	0.033|0.171
Medtr7g104020.1	| transcriptional activator | HC | chr7:42066185-42063589 | 20130731	19660.1	5|5	0.555949	0.0279394	0.051|0.005
Medtr7g110980.1	| peptidyl-prolyl cis-trans isomerase | HC | chr7:45503066-45505731 | 20130731	28705.2	2|2	0.619914	0.013312	0.104|0.005
Medtr6g478160.1	| translation initiation factor eIF3 subunit | HC | chr6:29041466-29036469 | 20130731	26142.1	2|3	0.313075	0.00478166	0.003|0.003
Medtr1g034480.1	| UPF0496 plant-like protein | HC | chr1:12559898-12557369 | 20130731	42050	1|1	0.246222	0.0873339	0.016|0.353
Medtr3g080800.1	| 50S ribosomal protein L11P | HC | chr3:36570966-36568277 | 20130731	22861.3	5|4	0.739113	0.135216	0.003|0.158
Medtr3g105080.1	| ferredoxin-like protein | HC | chr3:48449600-48452552 | 20130731	24727.2	2|2	0.652509	0.075952	0.068|0.027
Medtr2g047975.1	| transmembrane protein, putative | HC | chr2:21103008-21100608 | 20130731	35249.4	2|2	0.762098	0.167136	0.632|0.009
Medtr5g009720.1	| archaeal/vacuolar-type H+-ATPase subunit E | HC | chr5:2418104-2422596 | 20130731	26540	5|5	0.473981	0.0332779	0.003|0.003
Medtr1g069465.1	| photosystem II reaction center Psb28 protein | HC | chr1:30083495-30081689 | 20130731	20460.2	1|1	0.345961	0.000423165	0.003|0.008
Medtr1g058100.2	| ubiquitin-conjugating enzyme | HC | chr1:25571849-25568947 | 20130731	14550.2	7|7	0.823714	0.040731	0.024|0.354
Medtr4g117360.1	| DUF21 domain plant protein | HC | chr4:48666950-48672872 | 20130731	53896.3	2|2	0.588588	0.306269	0.545|0.038
Medtr6g092180.1	| hypothetical protein | HC | chr6:34747316-34744567 | 20130731	31820.3	4|4	0.329997	0.00692869	0.018|0.003
Medtr5g075690.1	| cytochrome B-c1 complex, subunit 8 | HC | chr5:32215219-32209757 | 20130731	20138.4	2|2	0.730837	0.165943	0.018|0.753
Medtr4g102390.1	| Hsc70-interacting protein | HC | chr4:42440794-42434198 | 20130731	42188.9	8|8	0.446386	0.0383235	0.003|0.003
Medtr8g065010.1	| polygalacturonase plant-like protein | HC | chr8:27299002-27295111 | 20130731	57763.5	2|2	0.702533	0.149729	0.582|0.027
Medtr5g092080.2	| lipocalin-like domain protein | HC | chr5:40202441-40206173 | 20130731	37796.6	3|5	0.790871	0.00840283	0.518|0.020
Medtr2g013220.1	| clathrin light chain-like protein | HC | chr2:3526744-3522489 | 20130731	34421.8	3|3	0.764627	0.0124007	0.008|0.003
Medtr3g094570.1	| 60S ribosomal L6-like protein | HC | chr3:43155807-43152682 | 20130731	26003.4	3|3	0.344717	0.054757	0.021|0.006
Medtr4g120950.1	| pathogenesis-related protein bet V I family protein | HC | chr4:50073866-50072677 | 20130731	18265.1	2|2	0.580515	0.0233339	0.319|0.027
Medtr7g106760.3	| fasciclin-like arabinogalactan protein 16 precursor | HC | chr7:43481765-43477708 | 20130731	49751	3|2	0.461811	0.0618725	0.003|0.139
Medtr1g088480.1	| UDP-glucuronic acid decarboxylase-like protein | HC | chr1:39567913-39563885 | 20130731	48441.8	4|4	0.784189	0.120741	0.019|0.418
Medtr8g027080.1	| cytochrome b5-like heme/steroid-binding domain protein | HC | chr8:9454787-9446713 | 20130731	15664.7	4|4	0.785557	0.0313925	0.398|0.022
Medtr4g113100.1	| LRR receptor-like kinase | HC | chr4:46475886-46479891 | 20130731	71775.2	2|2	0.61873	0.151263	0.021|0.254
Medtr6g053280.1	| NADH-ubiquinone oxidoreductase, putative | HC | chr6:19136919-19141945 | 20130731	30887.9	3|3	0.610893	0.0305724	0.003|0.003
Medtr4g050400.1	| leguminosin group578 secreted peptide | HC | chr4:17844530-17842530 | 20130731	16466.1	1|1	0.32373	0.283379	0.036|0.022
Medtr5g088220.2	| RNA recognition motif, a.k.a. RRM, RBD protein | HC | chr5:38253257-38251764 | 20130731	53474.9	6|5	0.646972	0.0484042	0.014|0.005
Medtr5g063670.1	| annexin D8 | HC | chr5:26391646-26389005 | 20130731	36242	8|6	0.731848	0.104586	0.021|0.455
Medtr8g091910.1	| 60S ribosomal L6-like protein | HC | chr8:38352374-38354087 | 20130731	24400.5	2|3	0.405938	0.110103	0.168|0.027
Medtr4g100900.1	| 40S ribosomal S30-like protein | HC | chr4:41654963-41655855 | 20130731	6908.84	2|2	0.400425	0.0385951	0.003|0.003
Medtr4g084990.1	| U1 small nuclear ribonucleoprotein | HC | chr4:33189286-33193785 | 20130731	27244.1	2|2	0.537004	0.0158981	0.017|0.013
Medtr6g007030.1	| trypsin-like serine protease | HC | chr6:1350091-1343643 | 20130731	45927.4	6|6	0.794462	0.138025	0.013|0.737
Medtr5g081000.1	| leghemoglobin Lb120-1 | HC | chr5:34678373-34679809 | 20130731	15640.1	1|1	0.514437	0.0267238	0.107|0.009
Medtr4g014840.2	| aberrant root formation protein | HC | chr4:4243000-4250375 | 20130731	68062.6	1|1	0.469992	0.0438551	0.443|0.017
Medtr2g100420.1	| charged multivesicular body protein | HC | chr2:43153549-43152380 | 20130731	22882.6	2|3	0.594619	0.0396636	0.006|0.240
Medtr4g131390.1	| temperature-induced lipocalin | HC | chr4:54818093-54816204 | 20130731	21452.7	3|3	0.503925	0.0044889	0.054|0.010
Medtr2g088360.1	| cytoplasmic-like aconitate hydratase | HC | chr2:37230917-37240757 | 20130731	107534	12|14	1.48811	0.0578936	0.003|0.003
Medtr5g072480.3	| ubiquitin-activating enzyme E1 1 | HC | chr5:30837541-30830591 | 20130731	112462	4|4	2.7162	1.03531	0.006|0.011
Medtr0015s0130.1	| actin-97 | HC | scaffold0015:65972-69540 | 20130731	41848	2|2	2.04465	0.830039	0.533|0.027
Medtr8g020590.1	| auxin-binding protein ABP19a | HC | chr8:7259905-7260934 | 20130731	21676.5	2|2	2.82198	0.373971	0.513|0.005
Medtr4g005410.1	| archaeal/vacuolar-type H+-ATPase subunit A | HC | chr4:243741-249406 | 20130731	68931	12|11	1.38531	0.0582992	0.006|0.018
Medtr4g063720.1	| heat shock cognate 70 kDa protein | HC | chr4:23594971-23598113 | 20130731	71394.1	3|2	2.05492	0.20206	0.036|0.137
Medtr1g116240.1	| tonneau protein 1b | HC | chr1:52544442-52547733 | 20130731	29800.9	3|2	3.64259	3.57831	0.019|0.880
Medtr8g446810.1	| calcium-binding EF-hand protein | HC | chr8:18319909-18319217 | 20130731	15551.6	2|1	1.87269	0.0817556	0.018|0.005
Medtr3g104310.1	| NADH:ubiquinone oxidoreductase protein | HC | chr3:48049840-48045720 | 20130731	23621.8	2|2	1.84734	1.07032	0.868|0.011
Medtr3g098780.3	| ubiquitin-conjugating enzyme E2, putative | HC | chr3:45265214-45260360 | 20130731	21235.9	2|2	1.56952	0.484405	0.040|0.886
Medtr4g101990.1	| AT hook motif DNA-binding family protein | HC | chr4:42202232-42207347 | 20130731	33945.5	1|2	1.56095	0.678635	0.947|0.032
Medtr4g024940.1	| arginase family protein | HC | chr4:8474852-8472088 | 20130731	26323.5	1|2	6.32647	3.24451	0.011|0.006
Medtr3g094710.1	| LRR receptor-like kinase family protein | HC | chr3:43213728-43208361 | 20130731	113944	2|2	3.96262	2.91537	0.003|0.823
Medtr7g086300.1	| cobalamin-independent methionine synthase | HC | chr7:33471661-33466402 | 20130731	89062.1	9|8	1.32724	0.0161918	0.014|0.140
Medtr1g090140.1	| TCP-1/cpn60 chaperonin family protein | HC | chr1:40381503-40376286 | 20130731	61454.3	2|3	1.38408	0.0013546	0.035|0.116
Medtr3g108280.1	| 60S acidic ribosomal protein P0-1 | HC | chr3:50021185-50023906 | 20130731	34425.1	3|3	1.57533	0.45566	0.295|0.037
Medtr1g069765.1	| adaptin ear-binding coat-associated protein 1 | HC | chr1:30432950-30430450 | 20130731	30201.3	3|3	1.64991	0.517908	0.021|0.492
Medtr1g092670.1	| copper chaperone | HC | chr1:41728751-41726269 | 20130731	8519.37	2|2	1.61749	0.331439	0.017|0.326
Medtr1g064060.2	| pfkB family carbohydrate kinase | HC | chr1:28171195-28167782 | 20130731	35478.9	6|6	1.20482	0.102273	0.389|0.010
Medtr3g118070.1	| glutamate-1-semialdehyde 2,1-aminomutase | HC | chr3:55265064-55266963 | 20130731	49994.4	5|5	1.43403	0.0827467	0.006|0.003
Medtr4g094605.1	| light-harvesting complex I chlorophyll A/B-binding protein | HC | chr4:38356454-38357760 | 20130731	28317.3	2|1	2.57505	0.149786	0.003|0.010
Medtr3g028590.1	| ADP/ATP carrier protein | HC | chr3:9140237-9143492 | 20130731	42402.9	4|1	1.28685	0.335927	0.935|0.020
Medtr1g061850.1	| FKBP-type peptidyl-prolyl cis-trans isomerase | HC | chr1:27011727-27014868 | 20130731	28190.8	1|1	4.29074	1.53528	0.025|0.337
Medtr5g096430.1	| heat shock protein 81-2 | HC | chr5:42167895-42164519 | 20130731	80377.8	7|6	1.80656	0.0737867	0.003|0.005
Medtr1g008200.1	| nuclear movement family protein | HC | chr1:783312-786579 | 20130731	33102.6	2|2	1.44357	0.185592	0.389|0.050
Medtr5g037960.1	| hypothetical protein | HC | chr5:16587245-16581583 | 20130731	47243.9	6|5	1.67485	0.134444	0.016|0.003
Medtr4g123070.1	| dihydrolipoyl dehydrogenase | HC | chr4:50801047-50797781 | 20130731	53476.8	9|8	1.36373	0.154184	0.522|0.034
Medtr8g012945.1	| NADH-ubiquinone oxidoreductase 10.5 kDa subunit | HC | chr8:3937152-3934355 | 20130731	11208.9	1|1	6.12867	5.47489	0.463|0.017
Medtr8g075390.1	| 26S proteasome non-ATPase regulatory subunit-like protein | HC | chr8:31886017-31879461 | 20130731	41504.3	5|6	1.48892	0.110988	0.054|0.024
Medtr7g023770.1	| E1 subunit-like 2-oxoglutarate dehydrogenase | HC | chr7:7774270-7768252 | 20130731	116468	1|4	2.21139	0.443865	0.424|0.010
Medtr0002s0700.1	| lumenal portion of cytochrome b559, alpha protein | HC | scaffold0002:262582-262331 | 20130731	9420.7	1|1	8.7037	1.83324	0.006|0.027
Medtr3g055480.1	| EF-hand pair protein | HC | chr3:21821185-21819798 | 20130731	13109.7	3|3	6.63252	0.650085	0.003|0.003
Medtr1g075340.2	| inhibitor of trypsin and hageman factor-like protein | HC | chr1:33356256-33356876 | 20130731	7925.92	1|1	3.24855	0.995635	0.286|0.016
Medtr7g011570.2	| vesicle transport V-SNARE protein amine-terminal protein | HC | chr7:3142862-3137623 | 20130731	25003	1|1	2.03135	0.142619	0.033|0.024
Medtr5g087560.1	| TCP-1/cpn60 chaperonin family protein | HC | chr5:37953566-37962523 | 20130731	60643.4	5|4	1.77285	0.126357	0.033|0.153
Medtr3g092460.1	| cytosolic class II small heat-shock protein | HC | chr3:42236545-42237854 | 20130731	26535.3	7|6	1.8596	0.232904	0.003|0.003
Medtr4g078780.3	| 26S proteasome regulatory subunit S2 1B | HC | chr4:30452111-30442756 | 20130731	84744.9	1|2	2.81467	0.178901	0.003|0.027
Medtr8g085720.2	| O-glycosyl hydrolase family 17 protein | HC | chr8:35535988-35529667 | 20130731	53589.6	1|2	1.86276	0.122413	0.333|0.009
Medtr3g100220.1	| argininosuccinate lyase | HC | chr3:46052391-46055945 | 20130731	57863.7	3|2	1.59911	0.160121	0.045|0.094
Medtr7g104080.3	| starch branching enzyme I | HC | chr7:42120931-42098239 | 20130731	82146.3	1|1	2.1312	0.0738248	0.003|0.006
Medtr5g019480.2	| ubiquitin-conjugating enzyme | HC | chr5:7350958-7354820 | 20130731	15679.7	1|1	1.87548	0.525686	0.017|0.548
Medtr7g024580.1	| heat shock cognate 70 kDa protein | HC | chr7:8104534-8101201 | 20130731	71332.3	2|1	2.78176	0.74883	0.038|0.025
Medtr7g053330.1	| processing peptidase | HC | chr7:18766364-18760054 | 20130731	59633.6	5|4	1.66519	0.202408	0.040|0.200
Medtr7g086340.1	| dehydrin | HC | chr7:33495828-33494216 | 20130731	13046.1	1|1	4.15195	0.146185	0.003|0.027
Medtr5g064060.1	| 17.6 kDa class I heat shock protein | HC | chr5:26578754-26579584 | 20130731	17112.9	1|1	2.09798	0.432559	0.006|0.077
Medtr8g062670.1	| pyruvate dehydrogenase complex E1 alpha subunit | HC | chr8:26191169-26182960 | 20130731	44018.9	3|3	1.56943	0.202088	0.003|0.026
Medtr4g092620.1	| LL-diaminopimelate aminotransferase | HC | chr4:36730817-36736760 | 20130731	50414.3	3|5	1.54736	0.176611	0.021|0.213
Medtr1g063380.1	| ATPase, AAA-type, CDC48 protein | HC | chr1:27975315-27979980 | 20130731	90491.8	3|3	1.56752	0.109194	0.047|0.216
Medtr1g052270.2	| hypothetical protein | HC | chr1:21144838-21148725 | 20130731	13217.1	2|1	1.68707	0.500266	0.025|0.384
Medtr4g080340.1	| DUF1685 family protein | HC | chr4:31166162-31167125 | 20130731	27511.9	1|1	4.04762	3.70389	0.779|0.015
Medtr5g018390.1	| hydroxyproline-rich glycoprotein family protein, putative | HC | chr5:6856802-6850645 | 20130731	53505.4	1|2	4.6376	4.66536	0.826|0.011
Medtr4g094338.1	| hypothetical protein | HC | chr4:37763996-37760310 | 20130731	10998.4	1|1	2.19863	0.119459	0.003|0.006
Medtr5g067060.1	| serine transhydroxymethyltransferase | HC | chr5:28321057-28329894 | 20130731	56270.7	1|1	3.30123	0.0770403	0.006|0.349
Medtr8g018770.1	| long form dihydrolipoamide acetyltransferase | HC | chr8:6482780-6490400 | 20130731	59690.6	3|5	1.47575	0.223774	0.041|0.013
Medtr1g107480.1	| D-3-phosphoglycerate dehydrogenase family protein | HC | chr1:48784015-48787525 | 20130731	63149.4	8|8	1.84216	0.240297	0.006|0.003
Medtr5g005200.1	| SWIB/MDM2 domain protein | HC | chr5:242485-244145 | 20130731	15697.3	2|2					0.748247	0.00593816	0.241|0.045
Medtr3g085850.3	| glyceraldehyde-3-phosphate dehydrogenase | HC | chr3:38847810-38845146 | 20130731	32133.6	7|6					0.813153	0.0587577	0.003|0.206
Medtr4g015840.1	| DnaJ heat shock family protein | HC | chr4:4800688-4796670 | 20130731	37704.3	2|2					0.549632	0.00576725	0.019|0.044
Medtr4g074040.1	| plant-specific eukaryotic initiation factor 4B | HC | chr4:28133905-28131623 | 20130731	41690.5	4|4					0.462772	0.0945955	0.010|0.010
Medtr2g078010.3	| ubiquitin-conjugating enzyme | HC | chr2:32320407-32326653 | 20130731	12775.8	3|3					0.824019	0.0464985	0.112|0.037
Medtr2g008410.4	| plant poly(A)+ RNA export protein | HC | chr2:1466615-1458038 | 20130731	32510.1	2|3					0.656664	0.0192011	0.043|0.106
Medtr4g021815.1	| NAD(P)-binding rossmann-fold protein | HC | chr4:7291813-7296445 | 20130731	27585.4	6|6					0.794482	0.0178486	0.005|0.218
Medtr1g079780.1	| AT hook motif DNA-binding family protein | HC | chr1:35443039-35448660 | 20130731	34592	4|4					0.570957	0.036347	0.010|0.012
Medtr6g085010.1	| aspartic protease in GUARD CELL-like protein | HC | chr6:32023028-32020688 | 20130731	53873.5	1|4					0.441562	0.184583	0.032|0.477
Medtr4g063557.3	| RNA and export factor-binding protein | HC | chr4:23458836-23463583 | 20130731	27688.1	6|6					0.52851	0.0291871	0.002|0.002
Medtr4g114030.1	| NADH-cytochrome b5 reductase-like protein | HC | chr4:46918728-46924991 | 20130731	36037.5	8|8					0.779716	0.0304989	0.003|0.002
Medtr1g029720.1	| TPR repeat protein | HC | chr1:10279965-10284682 | 20130731	22177.1	2|1					0.285627	0.262516	0.296|0.014
Medtr2g006880.2	| S3 self-incompatibility locus-linked pollen 3.15 protein | HC | chr2:699323-708113 | 20130731	72563.9	1|2					0.205672	0.126554	0.331|0.017
Medtr4g088110.1	| 28 kDa heat- and acid-stable phosphoprotein-like protein | HC | chr4:34717111-34713074 | 20130731	18922.7	1|1					0.526957	0.0871501	0.154|0.042
Medtr8g088390.2	| evolutionarily carboxy-terminal region protein | HC | chr8:36620643-36616338 | 20130731	66705.2	3|5					0.577692	0.0308695	0.036|0.006
Medtr3g092970.1	| nascent proteinassociated complex alpha chain | HC | chr3:42497928-42500253 | 20130731	24703.1	4|4					0.77774	0.0260759	0.008|0.008
Medtr6g005840.2	| PWWP domain protein | HC | chr6:998887-1002434 | 20130731	94489	5|3					0.724961	0.169188	0.026|0.735
Medtr2g036860.2	| actin filament bundling protein P-115-ABP | HC | chr2:15969212-15955553 | 20130731	107901	10|11					0.701445	0.0159999	0.002|0.002
Medtr3g087030.1	| molecular chaperone Hsp40/DnaJ family protein | HC | chr3:39461674-39456581 | 20130731	48265.4	2|1					0.687335	0.304327	0.042|0.927
Medtr3g100750.1	| FH protein interacting protein FIP1, putative | HC | chr3:46368706-46364166 | 20130731	28174.9	5|4					0.794286	0.189815	0.024|0.722
Medtr4g118560.1	| prolyl 4-hydroxylase subunit alpha-like protein | HC | chr4:49096498-49099546 | 20130731	33471.6	3|2					0.490599	0.0273582	0.003|0.045
Medtr1g073000.3	| polyadenylate-binding protein II | HC | chr1:32414624-32417752 | 20130731	20984.1	3|4					0.569173	0.148685	0.020|0.230
Medtr8g018550.1	| seed linoleate 9S-lipoxygenase | HC | chr8:6356214-6350475 | 20130731	97811.1	11|10					0.399605	0.0288307	0.002|0.002
Medtr8g023310.1	| pectinesterase/pectinesterase inhibitor | HC | chr8:8385831-8379969 | 20130731	64985.3	6|4					0.820067	0.0479471	0.240|0.011
Medtr8g064590.2	| nucleic acid-binding, OB-fold-like protein | HC | chr8:27116410-27113210 | 20130731	15157.9	3|3					0.385033	0.0350764	0.020|0.018
Medtr1g085140.1	| rhicadhesin receptor | HC | chr1:38012294-38013700 | 20130731	23233.2	3|3					0.646064	0.00944364	0.002|0.010
Medtr4g077700.1	| methionine-tRNA ligase, putative | HC | chr4:29775248-29762938 | 20130731	91971.4	4|3					0.656823	0.00335559	0.180|0.018
Medtr7g009070.1	| thioredoxin H2-like protein | HC | chr7:1935999-1934401 | 20130731	14928.5	2|2					0.591132	0.240278	0.392|0.028
Medtr6g033450.1	| pathogenesis-related protein bet V I family protein | HC | chr6:10797938-10796892 | 20130731	16729.6	2|1					0.710324	0.163257	0.124|0.038
Medtr2g046710.1	| S-adenosylmethionine synthase-like protein | HC | chr2:20527179-20524667 | 20130731	43585	3|3					0.613721	0.00665797	0.002|0.002
Medtr1g022145.1	| GYF domain protein | HC | chr1:6882296-6873459 | 20130731	192201	9|7					0.681731	0.0269269	0.020|0.022
Medtr4g059780.1	| fasciclin domain protein | HC | chr4:22055818-22056909 | 20130731	32718.4	5|4					0.785994	0.0344772	0.298|0.006
Medtr4g036415.1	| splicing factor-like protein | HC | chr4:13104578-13109685 | 20130731	83037.9	2|2					0.811031	0.123661	0.047|0.874
Medtr7g081660.1	| nuclear RNA-binding-like protein | LC | chr7:31248457-31243507 | 20130731	63336.3	4|3					0.384791	0.00460634	0.004|0.090
Medtr3g098430.1	| Calnexin 2 | HC | chr3:44945538-44942010 | 20130731	61904.9	6|6					0.491487	0.0209902	0.002|0.002
Medtr1g083810.1	| importin subunit alpha-1b | HC | chr1:37313235-37307798 | 20130731	59577.4	1|1					0.448004	0.0703659	0.217|0.042
Medtr7g088680.1	| nascent proteinassociated complex alpha chain | HC | chr7:34572677-34570419 | 20130731	22055.8	6|6					0.47604	0.0169747	0.002|0.002
Medtr2g030450.1	| GAMYB-binding protein | HC | chr2:11456477-11453867 | 20130731	69257.1	3|4					0.60228	0.107037	0.323|0.003
Medtr4g083150.1	| ras-GTPase-activating protein-binding protein, putative | HC | chr4:32360589-32355989 | 20130731	51169.6	6|6					0.666458	0.0423144	0.079|0.015
Medtr4g013355.1	| disease resistance-responsive, dirigent domain protein | HC | chr4:3789516-3788945 | 20130731	19997	2|2					0.628637	0.232475	0.531|0.010
Medtr5g069290.1	| MLP3.11 protein | HC | chr5:29332432-29343493 | 20130731	91857.6	2|1					0.399372	0.096669	0.039|0.286
Medtr3g053510.1	| hypothetical protein | HC | chr3:21256075-21257583 | 20130731	11602.9	1|1					0.402396	0.110509	0.011|0.851
Medtr3g089970.2	| zinc-binding alcohol dehydrogenase family protein | HC | chr3:40898627-40901003 | 20130731	41901.9	1|1					0.621292	0.0814508	0.042|0.176
Medtr2g087660.1	| DnaJ-class molecular chaperone | HC | chr2:36877846-36880571 | 20130731	46803.9	2|2					0.495433	0.14822	0.058|0.026
Medtr5g053950.1	| allene oxide cyclase | HC | chr5:22226605-22227949 | 20130731	27999.3	2|2					0.384393	0.00752118	0.022|0.265
Medtr3g088220.1	| protein disulfide isomerase | HC | chr3:40016736-40020768 | 20130731	57203	10|8					0.655495	0.0370076	0.002|0.002
Medtr2g078290.1	| proliferation-associated 2G4-like protein | HC | chr2:32575150-32568191 | 20130731	43414.4	1|1					0.364028	0.0301623	0.009|0.337
Medtr4g127710.2	| plasma membrane H+-ATPase | HC | chr4:53080182-53073347 | 20130731	104693	6|5					0.779237	0.15731	0.774|0.027
Medtr1g078000.2	| granule bound starch synthase I, putative | HC | chr1:34876696-34871897 | 20130731	67161.3	7|6					0.636891	0.0212132	0.020|0.008
Medtr5g007210.1	| transmembrane protein, putative | HC | chr5:1243259-1247003 | 20130731	17972.5	2|2					0.565131	0.0568461	0.051|0.048
Medtr4g012800.1	| translation machinery associated TMA7 protein | HC | chr4:3428785-3431102 | 20130731	6959.81	1|1					0.56867	0.0271804	0.041|0.015
Medtr8g058530.1	| pre-mRNA-splicing factor SF2-like protein | HC | chr8:20148291-20144393 | 20130731	34226.3	3|3					0.718877	0.14636	0.425|0.022
Medtr2g069440.2	| eukaryotic translation initiation factor 2 EIF2-gamma-II | HC | chr2:28871269-28865988 | 20130731	51374.2	1|2					0.693984	0.0684569	0.019|0.472
Medtr3g099580.1	| plastocyanin-like domain protein | HC | chr3:45650942-45649884 | 20130731	19195.5	2|2					0.699106	0.0867628	0.024|0.003
Medtr7g094460.1	| GTP-binding elongation factor Tu family protein | HC | chr7:37594338-37599430 | 20130731	48994.5	11|11					0.75988	0.00163318	0.002|0.002
Medtr4g085540.1	| polyadenylate-binding protein | HC | chr4:33416965-33423437 | 20130731	71210.6	14|12					0.79844	0.00766299	0.002|0.004
Medtr5g095510.1	| Pre-mRNA-splicing factor ISY1 | HC | chr5:41743574-41745099 | 20130731	36141.6	4|6					0.83213	0.097257	0.039|0.594
Medtr1g095250.1	| chorismate synthase | HC | chr1:42878234-42869055 | 20130731	47930.2	4|2					0.720059	0.0490138	0.068|0.040
Medtr7g027235.1	| ribosomal protein L7Ae/L30e/S12e/Gadd45 family protein | HC | chr7:9218224-9220840 | 20130731	29680.6	2|2					0.428754	0.13915	0.544|0.009
Medtr8g024340.1	| granule bound starch synthase | HC | chr8:8933201-8938399 | 20130731	68279.3	1|1					0.403337	0.00494604	0.002|0.002
Medtr4g045667.1	| beta-amylase | HC | chr4:15502061-15504944 | 20130731	56498.1	10|8					0.802618	0.0563447	0.002|0.003
Medtr5g078330.1	| linker histone H1 and h5 family protein | HC | chr5:33480032-33481579 | 20130731	21448	2|4					0.589073	0.0193739	0.003|0.002
Medtr6g004810.1	| RNA-binding (RRM/RBD/RNP motif) family protein | HC | chr6:438661-434987 | 20130731	39967	6|8					0.753108	0.0950871	0.035|0.002
Medtr2g099940.1	| nucleosome assembly protein | HC | chr2:42867059-42870999 | 20130731	41836.1	3|4					0.751294	0.110158	0.041|0.100
Medtr3g116080.1	| papain family cysteine protease | HC | chr3:54276528-54278225 | 20130731	39883.6	2|2					0.594547	0.00449902	0.028|0.080
Medtr3g093870.1	| tRNA-binding region domain protein | HC | chr3:42898812-42891568 | 20130731	42209.3	1|1					0.289637	0.0249985	0.282|0.040
Medtr1g023190.1	| eukaryotic translation initiation factor 3 subunit C | HC | chr1:7387028-7392697 | 20130731	105337	4|4					0.602781	0.00308304	0.011|0.057
Medtr5g012030.1	| stress-inducible protein, putative | HC | chr5:3556121-3551280 | 20130731	65649.7	19|19					0.569799	0.0135412	0.002|0.002
Medtr1g025430.1	| heat shock protein 81-2 | HC | chr1:8131899-8126353 | 20130731	94090.6	9|7					0.80396	0.0127955	0.224|0.009
Medtr3g088970.1	| argininosuccinate synthase | HC | chr3:33990059-33993943 | 20130731	52996.3	7|9					0.802217	0.0313751	0.011|0.084
Medtr5g024900.1	| thioredoxin reductase | HC | chr5:10068517-10063838 | 20130731	40498.4	5|3					0.586399	0.104798	0.006|0.093
Medtr3g065490.1	| RNA recognition motif, a.k.a. RRM, RBD protein | HC | chr3:29610838-29605718 | 20130731	31105.1	5|5					0.608095	0.0261232	0.046|0.038
Medtr4g126160.1	| cytokinin oxidase/dehydrogenase-like protein | HC | chr4:52455247-52450424 | 20130731	58593.1	1|1					4.49579	3.60125	0.008|0.609
Medtr3g087490.1	| PLAT-plant-stress protein | HC | chr3:39663898-39662546 | 20130731	21153.9	1|1					2.45344	0.2036	0.054|0.044
Medtr2g030460.2	| stress up-regulated Nod 19 protein | LC | chr2:11461370-11463775 | 20130731	38191	4|5					1.88616	0.132995	0.010|0.010
Medtr1g028330.1	| glucosamine-6-phosphate isomerase/6-phosphogluconolactonase | HC | chr1:9520779-9518565 | 20130731	35181.4	5|5					1.34307	0.0458911	0.024|0.002
Medtr8g075320.1	| proteasome subunit alpha type-7-A protein | HC | chr8:31843234-31840594 | 20130731	27248.2	3|3					2.14196	0.0518918	0.002|0.002
Medtr7g103020.1	| triosephosphate isomerase | HC | chr7:41410097-41414162 | 20130731	33626.4	5|5					1.32214	0.225348	0.400|0.002
Medtr1g048990.1	| superoxide dismutase | HC | chr1:18924069-18927272 | 20130731	35349.5	2|4					2.27274	0.00730486	0.011|0.002
Medtr3g099380.1	| general regulatory factor 2 | HC | chr3:45553554-45556835 | 20130731	29417.6	4|4					3.32341	0.210448	0.002|0.002
Medtr2g006820.1	| 2-oxoacid dehydrogenase acyltransferase family protein | HC | chr2:627266-619028 | 20130731	49603.2	4|5					1.60279	0.114149	0.043|0.005
Medtr7g080060.1	| isopentenyl-diphosphate delta-isomerase | HC | chr7:30427562-30423350 | 20130731	33124	6|5					1.87223	0.298543	0.063|0.043
Medtr4g122670.1	| mevalonate/galactokinase family protein | HC | chr4:50594422-50600998 | 20130731	55234	4|3					1.81075	0.337186	0.180|0.017
Medtr5g084930.1	| protein disulfide isomerase-like protein | HC | chr5:36640910-36635334 | 20130731	47791.6	8|6					1.62157	0.12421	0.003|0.002
Medtr5g098420.1	| fasciclin-like arabinogalactan protein | HC | chr5:43093083-43091217 | 20130731	45192.3	3|4					1.56533	0.0709634	0.043|0.035
Medtr2g089030.1	| beta-amylase | HC | chr2:37553849-37558591 | 20130731	67943.9	1|1					2.16592	0.67823	0.009|0.333
Medtr5g093860.1	| microtubule associated protein, MAP65/ASE1 family protein | HC | chr5:40981176-40985866 | 20130731	65438.2	3|2					2.47328	0.0735002	0.003|0.004
Medtr7g088490.1	| proteasome beta type-3 subunit | HC | chr7:34472184-34477524 | 20130731	23061.5	1|1					5.29704	2.32978	0.256|0.040
Medtr1g022160.2	| glucan endo-1,3-beta-glucosidase-like protein | HC | chr1:6896988-6892247 | 20130731	44699.7	7|7					1.44005	0.0219929	0.002|0.097
Medtr5g059390.1	| formate-tetrahydrofolate ligase | HC | chr5:24632256-24636188 | 20130731	67084.5	8|7					1.47929	0	0.002|0.010
Medtr3g100100.1	| TPR domain protein | HC | chr3:45987094-45989713 | 20130731	24602.9	5|6					1.72555	0.188359	0.003|0.002
Medtr4g124920.2	| stress responsive A/B barrel domain protein | HC | chr4:51809545-51807306 | 20130731	9962.9	1|1					2.56365	0.461767	0.119|0.012
Medtr3g449930.1	| oxygen-evolving enhancer protein 2-1 | HC | chr3:17103225-17105971 | 20130731	28296.4	9|9					1.2342	0.031226	0.007|0.038
Medtr3g462130.1	| proliferating cell nuclear antigen large form protein | HC | chr3:24779909-24776933 | 20130731	29744.7	4|2					1.84151	0.631891	0.428|0.016
Medtr4g019800.1	| adenine nucleotide alpha hydrolase superfamily protein | HC | chr4:6279034-6276384 | 20130731	18541.6	2|2					3.04516	0.744256	0.153|0.017
Medtr3g117740.1	| translocon-associated protein alpha subunit | HC | chr3:55130444-55134283 | 20130731	28185.5	3|2					1.48849	0.0344576	0.002|0.004
Medtr4g076100.2	| gamma-aminobutyrate transaminase | HC | chr4:29109944-29104308 | 20130731	41020.3	3|3					1.69728	0.0895031	0.009|0.110
Medtr6g078290.1	| Lipid transfer protein | HC | chr6:29387667-29389179 | 20130731	23799.9	3|3					1.35107	0.0644634	0.003|0.002
Medtr8g447080.1	| ICE-like protease (caspase) p20 domain protein | HC | chr8:18452465-18454633 | 20130731	45386.3	4|4					1.46038	0.0391953	0.025|0.116
Medtr8g102470.1	| 6-phosphogluconate dehydrogenase NAD-binding domain protein | HC | chr8:43132817-43131891 | 20130731	32170.7	2|2					4.87816	0.0336525	0.007|0.010
Medtr2g017520.1	| pyridoxal biosynthesis protein PDX1, putative | HC | chr2:5363983-5365478 | 20130731	33754.2	6|4					2.44586	0.30224	0.002|0.002
Medtr8g045570.1	| pathogenesis-related protein bet V I family protein | HC | chr8:17825808-17821846 | 20130731	17450.8	2|1					2.63911	0.785988	0.004|0.214
Medtr7g114900.2	| ribose-5-phosphate isomerase A | HC | chr7:47437147-47436305 | 20130731	29944.8	4|4					2.11297	0.066264	0.003|0.002
Medtr3g065250.1	| glutamine synthetase domain protein | HC | chr3:29444625-29440650 | 20130731	39293.7	4|5					1.58001	0.199631	0.003|0.100
Medtr2g067660.1	| succinate-semialdehyde dehydrogenase | HC | chr2:28340964-28331613 | 20130731	56178	5|5					1.26619	0.187252	0.644|0.041
Medtr1g079490.1	| germin family protein | HC | chr1:35312892-35314200 | 20130731	23982.5	1|1					2.77567	0.27109	0.037|0.200
Medtr2g033550.1	| desiccation PCC13-like protein | HC | chr2:12770821-12772122 | 20130731	32330.7	3|3					2.15058	0.0130812	0.013|0.054
Medtr6g034205.1	| DUF3143 family protein | HC | chr6:11603504-11600635 | 20130731	19122.8	1|1					5.67015	4.06849	0.421|0.010
Medtr4g114210.1	| class III peroxidase | HC | chr4:47050276-47048124 | 20130731	35195	3|3					2.38379	0.16435	0.012|0.011
Medtr5g029590.1	| plastid fibrillin | HC | chr5:12424334-12428740 | 20130731	37666.4	6|5					1.60422	0.19508	0.002|0.004
Medtr5g022880.1	| eukaryotic aspartyl protease family protein | HC | chr5:9067631-9061259 | 20130731	58173.5	1|2					1.55442	0.0358693	0.129|0.042
Medtr1g104800.1	| plastocyanin-like domain protein | HC | chr1:47218566-47220241 | 20130731	19904.9	2|3					3.42226	0.321555	0.002|0.003
Medtr1g088775.1	| 4-hydroxy-tetrahydrodipicolinate synthase | HC | chr1:39750749-39753230 | 20130731	40893.6	1|2					2.83224	1.23243	0.023|0.257
Medtr5g094230.2	| glycerophosphoryl diester phosphodiesterase family protein | HC | chr5:41156721-41162982 | 20130731	72116.8	5|3					3.83598	0.187065	0.002|0.002
Medtr1g090960.1	| legume lectin beta domain protein | LC | chr1:41073674-41074542 | 20130731	26710.5	1|2					2.99864	0.997109	0.008|0.090
Medtr4g073410.1	| L-ascorbate peroxidase | HC | chr4:27800293-27804811 | 20130731	31867.3	2|3					1.94083	0.061231	0.036|0.015
Medtr3g100620.1	| general regulatory factor 2 | HC | chr3:46283001-46285737 | 20130731	28515.2	2|2					4.71866	0.125909	0.002|0.002
Medtr2g089915.1	| hypothetical protein | LC | chr2:38021459-38020778 | 20130731	10608.5	1|1					5.63159	0.71189	0.037|0.002
Medtr7g074710.1	| dihydroflavonol 4-reductase-like protein | HC | chr7:27943372-27945942 | 20130731	36359.7	4|3					1.66669	0.00785683	0.003|0.006
Medtr7g065980.1	| laccase/diphenol oxidase family protein | HC | chr7:23984571-23988444 | 20130731	64212.6	6|5					2.06612	0.00603707	0.002|0.003
Medtr3g061160.1	| enhancer of mRNA-decapping-like protein | HC | chr3:24288608-24297371 | 20130731	151643	5|7					1.24592	0.302544	0.923|0.011
Medtr7g115070.1	| calcium-binding EF hand protein, putative | HC | chr7:47509217-47512987 | 20130731	36854	3|2					3.78123	1.4191	0.023|0.006
Medtr1g115850.1	| chalcone-flavanone isomerase family protein | HC | chr1:52327041-52330297 | 20130731	25088.9	3|1					1.83978	0.381729	0.002|0.785
Medtr1g039490.2	| transmembrane protein, putative | HC | chr1:14616219-14623969 | 20130731	35700.2	2|2					2.25317	1.15162	0.046|0.595
Medtr6g084450.1	| proteasome subunit beta protein | HC | chr6:31625633-31619061 | 20130731	26283.4	2|5					2.1892	0.865381	0.010|0.230
Medtr8g099550.1	| dynamin-like protein 1E | HC | chr8:42036981-42044826 | 20130731	68440.8	8|10					1.33436	0.110413	0.019|0.017
Medtr6g017205.1	| FAD-binding berberine family protein | LC | chr6:6838164-6839789 | 20130731	61374.8	1|3					1.53969	0.0117338	0.009|0.018
Medtr4g081100.1	| plastocyanin-like domain protein | HC | chr4:31394809-31394041 | 20130731	24098.6	4|5					1.31993	0.0418643	0.005|0.012
Medtr2g009270.1	| 3,4-dihydroxy-2-butanone 4-phosphate synthase | HC | chr2:1848020-1852661 | 20130731	59101.9	6|6					3.64329	0.0469252	0.002|0.002
Medtr1g078300.2	| ubiquitin carboxyl-terminal hydrolase family protein | HC | chr1:35057751-35062197 | 20130731	36058	2|2					2.16685	0.00332003	0.021|0.002
Medtr3g116830.1	| adenine nucleotide alpha hydrolase superfamily protein | HC | chr3:54637423-54635491 | 20130731	19851.3	4|4					2.39432	0.0972079	0.002|0.002
Medtr0227s0020.1	| 60S acidic ribosomal protein | HC | scaffold0227:7789-5926 | 20130731	11304.7	1|1					1.84844	0.00483194	0.003|0.007
Medtr1g072450.1	| xyloglucanase-specific endoglucanase inhibitor protein | HC | chr1:32148868-32147158 | 20130731	47383.9	3|3					5.46218	2.67393	0.004|0.062
Medtr7g021680.1	| aldo/keto reductase family oxidoreductase | HC | chr7:6923058-6919346 | 20130731	37759.3	4|5					1.60023	0.171035	0.003|0.110
Medtr2g088700.1	| syntaxin of plants 122 protein | HC | chr2:37401493-37407040 | 20130731	34578	4|3					1.48542	0.0918765	0.003|0.056
Medtr6g024135.1	| 20S proteasome subunit alpha | HC | chr6:8583684-8578254 | 20130731	27602.8	6|6					1.907	0.524536	0.026|0.003
Medtr6g023370.1	| DNA helicase TIP49 TBP-interacting protein | HC | chr6:8152582-8155828 | 20130731	48009.2	2|2					1.41038	0.304956	0.645|0.049
Medtr7g074870.1	| dihydroflavonol reductase | HC | chr7:28005171-28007046 | 20130731	32572.3	1|1					2.82679	0.236483	0.302|0.048
Medtr1g090130.1	| TCP-1/cpn60 chaperonin family protein | HC | chr1:40370583-40364703 | 20130731	61455.3	4|4					2.17131	0.264715	0.029|0.257
Medtr1g083340.1	| translationally-controlled tumor-like protein | HC | chr1:37086137-37084909 | 20130731	18108.3	1|1					3.50592	0.566152	0.002|0.002
Medtr8g046460.1	| plant/F3O9-12 protein | HC | chr8:18640978-18639241 | 20130731	30962.8	1|1					5.67568	6.11552	0.853|0.047
Medtr4g117450.3	| endo-1,3; 1,4-beta-D-glucanase-like protein | LC | chr4:48714232-48716820 | 20130731	20184.3	1|1					2.15165	0.1859	0.045|0.235
Medtr8g031370.1	| carboxy-terminal region remorin | HC | chr8:11753967-11749805 | 20130731	21658.7	2|2					1.88075	0.208805	0.004|0.020
Medtr7g080760.1	| acyl carrier protein | HC | chr7:30748166-30752690 | 20130731	13556	1|1					2.28833	0	0.007|0.111
Medtr8g013720.1	| VHS domain plant protein | HC | chr8:4209150-4213969 | 20130731	77576.6	4|5					1.55706	0.178818	0.126|0.030
Medtr3g032980.5	| alpha-N-acetylglucosaminidase family protein | HC | chr3:10455024-10442002 | 20130731	78671.3	3|2					2.03879	0.0146956	0.117|0.009
Medtr8g102230.1	| processing peptidase | HC | chr8:42996754-43003017 | 20130731	55074.3	4|4					2.67524	0.502129	0.150|0.030
Medtr5g014410.1	| M20 peptidase acetylornithine deacetylase | HC | chr5:4846984-4851709 | 20130731	48743.5	3|3					1.8372	0.121455	0.017|0.030
Medtr2g019600.1	| DUF642 family protein | HC | chr2:6424750-6430318 | 20130731	43398.7	3|3					1.66411	0.452577	0.603|0.042
Medtr4g059450.1	| protein disulfide isomerase-like protein | HC | chr4:21885634-21890988 | 20130731	65281.7	10|10					3.0888	0.12134	0.002|0.002
Medtr3g460780.1	| fasciclin-like arabinogalactan protein | HC | chr3:23879139-23880737 | 20130731	45045	2|2					1.55801	0.0703016	0.042|0.011
Medtr3g028730.1	| F0F1-type ATP synthase, delta subunit | HC | chr3:9221245-9227170 | 20130731	26724.6	4|5					4.69128	0.264136	0.003|0.002
Medtr3g091250.2	| splicing factor 3a subunit 3, putative | HC | chr3:41476660-41484789 | 20130731	53731.7	2|2					1.7577	0.436172	0.039|0.504
Medtr2g090200.1	| photosystem II Pbs27 protein | HC | chr2:38278125-38278915 | 20130731	18688.1	2|1					2.0823	0.626432	0.010|0.538
Medtr5g004600.1	| chaperone protein dnaJ, putative | HC | chr5:27271-29797 | 20130731	19648.8	2|2					2.19546	0.0170409	0.004|0.009
Medtr8g088860.1	| glutelin type-B-like protein | HC | chr8:36920325-36923073 | 20130731	38852.7	3|3					2.11105	0.122691	0.002|0.002
Medtr7g105830.1	| 1-cys peroxiredoxin PER1 | HC | chr7:42966961-42971097 | 20130731	29228	2|3					1.39777	0.195623	0.126|0.009
Medtr5g090920.1	| glutathione S-transferase, amine-terminal domain protein | HC | chr5:39610753-39612745 | 20130731	25000	3|2					1.90981	0.161899	0.042|0.337
Medtr4g005910.1	| histone H2A | HC | chr4:420323-420040 | 20130731	6157.27	1|1					3.84278	0.557916	0.024|0.008
Medtr1g035230.1	| pyrophosphate-fructose-6-phosphate 1-phosphotransferase | HC | chr1:12597535-12592403 | 20130731	65843	5|5					1.56533	0.0346433	0.024|0.019
Medtr3g084310.1	| serine transhydroxymethyltransferase | HC | chr3:38069696-38067331 | 20130731	52031.4	1|1					1.88046	0.490328	0.111|0.002
Medtr5g097940.1	| aldo/keto reductase family oxidoreductase | HC | chr5:42889718-42890852 | 20130731	35017.2	6|6					2.38663	0	0.002|0.002
Medtr4g029180.1	| peroxidase family protein | HC | chr4:10068147-10065888 | 20130731	35857.2	1|3					1.50392	0.0623199	0.773|0.012
Medtr6g065460.1	| Kunitz type trypsin inhibitor / Alpha-fucosidase | HC | chr6:24222556-24221657 | 20130731	22732.4	2|2					2.4418	0.338225	0.012|0.002
Medtr7g090160.1	| pyrroline-5-carboxylate reductase | HC | chr7:35393068-35388752 | 20130731	28448.1	5|5					1.76181	0.161734	0.012|0.035
Medtr3g094250.1	| superoxide dismutase | HC | chr3:43080786-43075424 | 20130731	26249.8	1|1					3.09776	0.495698	0.020|0.017
Medtr4g072320.1	| aldo/keto reductase family oxidoreductase | HC | chr4:27428243-27430477 | 20130731	35936.6	1|3					1.63591	0.0793859	0.754|0.034
Medtr4g023400.2	| disease resistance protein (TIR-NBS-LRR class) | LC | chr4:7891960-7882332 | 20130731	164988	1|1					4.52802	0.46152	0.019|0.254
Medtr7g063520.1	| glycoprotein family protein | HC | chr7:23164570-23167810 | 20130731	28664.2	3|2					1.55141	0.520398	0.748|0.015
Medtr3g076990.1	| plant intracellular ras-group-related LRR protein | HC | chr3:34568181-34563681 | 20130731	56821.2	3|3					1.64555	0.253527	0.274|0.039
Medtr8g099185.1	| decarboxylating-like 6-phosphogluconate dehydrogenase | HC | chr8:41714344-41712110 | 20130731	54075.5	8|8					1.60161	0.306276	0.002|0.023
Medtr3g005170.2	| cinnamyl-alcohol dehydrogenase-like protein | HC | chr3:87387-90785 | 20130731	32686.2	5|3					1.88036	0.0499856	0.010|0.005
Medtr6g084690.1	| serine/threonine protein phosphatase 2A regulatory subunit A | HC | chr6:31810817-31821026 | 20130731	65760.3	1|1					5.74627	6.01568	0.774|0.027
Medtr5g018670.1	| photosystem II oxygen-evolving enhancer protein | HC | chr5:6961303-6963520 | 20130731	35047.8	3|3					1.36638	0.0263982	0.025|0.098
Medtr4g075100.1	| ATP-dependent Clp protease proteolytic protein | HC | chr4:28664404-28660842 | 20130731	26314.3	1|2					2.97619	0.323767	0.361|0.049
Medtr1g112870.2	| archaeal/vacuolar-type H+-ATPase subunit B | HC | chr1:51173227-51179762 | 20130731	54182.6	8|8					1.39926	0.0677597	0.002|0.002
Medtr4g124660.3	| sucrose synthase | HC | chr4:51648803-51653512 | 20130731	85962.5	7|8					2.19281	0.142502	0.002|0.002
Medtr2g042450.1	| methylthioribose-1-phosphate isomerase | HC | chr2:18531206-18527006 | 20130731	39464.3	4|3					2.10558	0.103329	0.041|0.012
Medtr7g010555.1	| hypothetical protein | LC | chr7:2626210-2625878 | 20130731	12336.6	1|1					10	0	0.002|0.002
Medtr8g010570.3	| NADH dehydrogenase [ubiquinone] iron-sulfur protein | HC | chr8:2776966-2769109 | 20130731	26137	1|5					2.91426	0.576995	0.016|0.002
Medtr1g047210.1	| 3-ketoacyl-CoA thiolase 2, peroxisomal-like protein | HC | chr1:17823111-17818008 | 20130731	48888.8	7|7					1.44265	0.0705549	0.005|0.002
Medtr4g017880.1	| hypothetical protein | HC | chr4:5655281-5651973 | 20130731	20911.4	3|3					1.46813	0.092785	0.020|0.030
Medtr3g117550.1	| NADH ubiquinone oxidoreductase B22-like subunit | HC | chr3:55042637-55047135 | 20130731	13703	5|5					1.59619	0.00900782	0.045|0.034
Medtr7g053290.1	| enoyl-acyl-carrier reductase | HC | chr7:18751674-18744136 | 20130731	41795.7	3|6					2.81388	0.0727603	0.004|0.002
Medtr1g112250.2	| 20S proteasome subunit alpha | HC | chr1:50768379-50773010 | 20130731	26115	7|7					3.25736	0.0150052	0.002|0.002
Medtr1g484940.1	| fungal proteinase A, aspartic proteinase superfamily protein | HC | chr1:37816275-37821283 | 20130731	56541.3	1|2					2.06535	0.503393	0.003|0.160
Medtr4g013770.1	| disease resistance-responsive, dirigent domain protein | HC | chr4:3852101-3850997 | 20130731	21310.1	2|2					1.62678	0.154616	0.058|0.002
Medtr7g065680.1	| glutathione S-transferase, amine-terminal domain protein | HC | chr7:23848890-23851165 | 20130731	25525.3	3|3					4.36463	0.626584	0.004|0.008
Medtr5g044160.1	| 14-3-like protein GF14 | HC | chr5:19413443-19417374 | 20130731	29669.7	1|1					6.69492	4.6741	0.041|0.295
Medtr4g086760.1	| peptidyl-prolyl cis-trans isomerase D | HC | chr4:34013626-34009945 | 20130731	40615.4	1|1					5.86356	5.84981	0.616|0.035
Medtr1g086230.1	| receptor-like kinase | HC | chr1:38595934-38590886 | 20130731	52543.6	3|3					1.63404	0.228097	0.018|0.254
Medtr5g018280.1	| methylesterase | HC | chr5:6807719-6799855 | 20130731	29943	2|1					1.69671	0.516398	0.386|0.004
Medtr8g468990.3	| alpha amylase domain protein | HC | chr8:25017230-25009440 | 20130731	86343.7	2|2					1.91196	0.736996	0.043|0.332
