# Supplementary material for: Proteomic Analysis of Alfalfa (Medicago sativa L.) Roots in Response to Rhizobium Nodulation and Salt Stress
Source: Genes (Basel). 2022 Nov 2;13(11):2004. doi: 10.3390/genes13112004 (PMC9690670; doi:10.3390/genes13112004)
Supplement: Supplementary file 1 [file genes-13-02004-s001.zip › Supplementary Table S3.xlsx]

## Sheet: Sheet1
Table S3: Nodulation-related proteins involved in different pathways with MapMan analysis under normal growth conditions (CK) and salt stress conditions (S). NA: alfalfa plants with active nodules; NN: alfalfa plants without nodules
BinCode	BinName	Protein ID	CK_ NA vs CK_NN	S_ NA vs S_NN	Annotation
2.1.2.1	major CHO metabolism.synthesis.starch.AGPase	medtr3g082150.1	0.206	-	glucose-1-phosphate adenylyltransferase family protein
2.1.2.1	major CHO metabolism.synthesis.starch.AGPase	medtr5g097010.1	0.428	-	glucose-1-phosphate adenylyltransferase family protein
7.1.2	OPP.oxidative PP.6-phosphogluconolactonase	medtr1g028330.1	4.439	4.18321	glucosamine-6-phosphate isomerase/6-phosphogluconolactonase
7.1.3	OPP.oxidative PP.6-phosphogluconate dehydrogenase	medtr7g017900.2	5.198	1.75725	decarboxylating-like 6-phosphogluconate dehydrogenase
7.1.3	OPP.oxidative PP.6-phosphogluconate dehydrogenase	medtr8g099185.1	3.235	2.28129	decarboxylating-like 6-phosphogluconate dehydrogenase
7.2.4	OPP.non-reductive PP.ribose 5-phosphate isomerase	medtr7g114900.2	2.067	-	ribose-5-phosphate isomerase A
7.3	OPP.electron transfer	medtr2g030200.1	3.661	3.7686	ferredoxin reductase-like NAD(P) binding domain protein
7.3	OPP.electron transfer	medtr4g053120.1	0.342	0.474722	2Fe-2S ferredoxin superfamily protein
10.1.3	cell wall.precursor synthesis.AXS	medtr4g056100.1	3.413	2.05677	UDP-D-apiose/UDP-D-xylose synthase
10.1.5	cell wall.precursor synthesis.UXS	medtr1g067530.1	-	10	UDP-glucuronic acid decarboxylase
10.1.5	cell wall.precursor synthesis.UXS	medtr4g063600.2	0.296	-	UDP-glucuronic acid decarboxylase
10.5.1.1	cell wall.cell wall proteins.AGPs.AGP	medtr2g090765.1	2.516	-	fasciclin-like arabinogalactan protein
10.5.1.1	cell wall.cell wall proteins.AGPs.AGP	medtr2g093980.1	0.459	-	fasciclin domain protein
10.5.1.1	cell wall.cell wall proteins.AGPs.AGP	medtr3g460780.1	2.388	1.40216	fasciclin-like arabinogalactan protein
10.5.1.1	cell wall.cell wall proteins.AGPs.AGP	medtr4g059780.1	0.603	-	fasciclin domain protein
10.5.1.1	cell wall.cell wall proteins.AGPs.AGP	medtr5g098420.1	1.546	-	fasciclin-like arabinogalactan protein
10.5.1.1	cell wall.cell wall proteins.AGPs.AGP	medtr7g075453.1	1.748	-	fasciclin-like arabinogalactan protein
10.5.1.1	cell wall.cell wall proteins.AGPs.AGP	medtr7g106760.3	-	0.224968	fasciclin-like arabinogalactan protein 16 precursor
10.5.1.1	cell wall.cell wall proteins.AGPs.AGP	medtr8g087450.1	0.506	-	fasciclin domain protein
10.5.1.1	cell wall.cell wall proteins.AGPs.AGP	medtr8g087460.1	1.578	1.5778	fasciclin domain protein
10.5.3	cell wall.cell wall proteins.LRR	medtr6g086115.1	-	3.40093	LRR extensin-like protein
10.5.4	cell wall.cell wall proteins.HRGP	medtr0004s0130.1	0.441	-	structural constituent of cell wall protein, putative
10.5.5	cell wall.cell wall proteins.RGP	medtr2g461970.1	2.255	2.57667	alpha-1,4-glucan-protein synthase [UDP-forming]-like protein
10.5.5	cell wall.cell wall proteins.RGP	medtr5g046030.1	-	2.83322	alpha-1,4-glucan-protein synthase [UDP-forming]-like protein
10.5.5	cell wall.cell wall proteins.RGP	medtr7g015970.1	4.813	3.36196	alpha-1,4-glucan-protein synthase [UDP-forming]-like protein
10.6.1	cell wall.degradation.cellulases and beta -1,4-glucanases	medtr3g079750.1	-	2.81953	glycoside hydrolase family 3 protein
10.6.2	cell wall.degradation.mannan-xylose-arabinose-fucose	medtr1g018200.1	-	2.73927	beta-like galactosidase
10.6.3	cell wall.degradation.pectate lyases and polygalacturonases	medtr7g023590.1	9.854	-	polygalacturonase-inhibiting protein, putative
10.6.3	cell wall.degradation.pectate lyases and polygalacturonases	medtr7g023690.1	7.354	10	polygalacturonase inhibitor protein
10.6.3	cell wall.degradation.pectate lyases and polygalacturonases	medtr7g033445.1	6.497	10	polygalacturonase inhibitor
10.6.3	cell wall.degradation.pectate lyases and polygalacturonases	medtr7g092740.1	3.25	5.85025	polygalacturonase inhibitor
10.7	cell wall.modification	medtr4g057450.1	-	6.5873	xyloglucan endotransglucosylase/hydrolase family protein
10.7	cell wall.modification	medtr4g075790.2	-	3.44558	expansin A1
10.7	cell wall.modification	medtr5g041700.1	1.979	6.42198	expansin A10
10.7	cell wall.modification	medtr8g081040.1	4.161	4.47389	xyloglucan endotransglucosylase/hydrolase family protein
10.7	cell wall.modification	medtr0118s0070.1	-	8.5461	expansin-like protein B1
10.8.1	cell wall.pectin*esterases.PME	medtr7g050870.1	-	6.1756	pectinesterase/pectinesterase inhibitor
10.8.1	cell wall.pectin*esterases.PME	medtr8g023310.1	-	1.33179	pectinesterase/pectinesterase inhibitor
10.8.2	cell wall.pectin*esterases.acetyl esterase	medtr8g072000.2	3.024	3.46603	pectinacetylesterase family protein
11.1.1	lipid metabolism.FA synthesis and FA elongation.Acetyl CoA Carboxylation	medtr3g071960.1	0.391	0.498055	biotin/lipoyl attachment domain protein
11.1.1.2.3	lipid metabolism.FA synthesis and FA elongation.Acetyl CoA Carboxylation.heteromeric Complex.Biotin Carboxyl Carrier Protein	medtr7g080290.1	0.277	0.490876	biotin carboxyl carrier acetyl-CoA carboxylase
11.1.3	lipid metabolism.FA synthesis and FA elongation.ketoacyl ACP synthase	medtr1g103020.1	-	2.29151	3-oxoacyl-(acyl carrier) synthase II
11.1.6	lipid metabolism.FA synthesis and FA elongation.enoyl ACP reductase	medtr7g053290.1	3.615	-	enoyl-acyl-carrier reductase
11.1.8	lipid metabolism.FA synthesis and FA elongation.acyl coa ligase	medtr4g121600.1	0.614	0.739996	acetate/butyrate-CoA ligase AAE7, peroxisomal protein
11.1.13	lipid metabolism.FA synthesis and FA elongation.acyl-CoA binding protein	medtr5g026740.1	0.187	0.516955	acyl-CoA-binding domain protein
11.1.13	lipid metabolism.FA synthesis and FA elongation.acyl-CoA binding protein	medtr7g113200.1	0.749	0.747801	acyl-CoA-binding domain protein
17.5.1.2	hormone metabolism.ethylene.synthesis-degradation.1-aminocyclopropane-1-carboxylate oxidase	medtr6g092620.1	2.938	2.68718	1-aminocyclopropane-1-carboxylate oxidase
17.5.3	hormone metabolism.ethylene.induced-regulated-responsive-activated	medtr2g084220.1	0.433	0.447633	multiprotein bridging factor 1b-like protein
17.5.3	hormone metabolism.ethylene.induced-regulated-responsive-activated	medtr4g080090.1	0.38	0.399193	multiprotein bridging factor 1b-like protein
20	stress	medtr5g012030.1	0.348	0.64905	stress-inducible protein, putative
20.1	stress.biotic	medtr1g030820.1	-	0.595011	polyketide cyclase/dehydrase and lipid transporter
20.1	stress.biotic	medtr2g435490.1	4.915	-	CAP, cysteine-rich secretory protein, antigen 5
20.1	stress.biotic	medtr3g118390.1	8.773	4.3303	Chitinase (Class I) / Hevein
20.1	stress.biotic	medtr4g013355.1	-	2.65763	disease resistance-responsive, dirigent domain protein
20.1	stress.biotic	medtr4g013385.1	8.375	3.7681	disease resistance response protein
20.1	stress.biotic	medtr4g013770.1	7.632	3.52981	disease resistance-responsive, dirigent domain protein
20.1	stress.biotic	medtr4g116920.1	7.913	4.37171	glycoside hydrolase family 18 protein
20.1	stress.biotic	medtr4g128750.1	-	2.37563	CAP, cysteine-rich secretory protein, antigen 5
20.1	stress.biotic	medtr8g045520.1	3.945	-	pathogenesis-related protein bet V I family protein
20.1	stress.biotic	medtr8g045695.1	3.646	-	polyketide cyclase/dehydrase and lipid transporter
20.1.7	stress.biotic.PR-proteins	medtr1g099310.1	3.261	2.83905	chitinase
20.1.7	stress.biotic.PR-proteins	medtr1g099320.1	6.29	3.21565	chitinase
20.1.7	stress.biotic.PR-proteins	medtr1g115225.1	4.344	-	LRR receptor-like kinase
20.1.7	stress.biotic.PR-proteins	medtr2g435490.1	4.915	-	CAP, cysteine-rich secretory protein, antigen 5
20.1.7	stress.biotic.PR-proteins	medtr2g040880.1	3.013	10	class III acidic endochitinase
20.1.7	stress.biotic.PR-proteins	medtr3g009050.1	6.37	3.64863	LRR receptor-like kinase
20.1.7	stress.biotic.PR-proteins	medtr4g124920.2	-	0.33778	stress responsive A/B barrel domain protein
20.1.7.6.1	stress.biotic.PR-proteins.proteinase inhibitors.trypsin inhibitor	medtr2g073010.1	2.242	-	Kunitz type trypsin inhibitor
20.1.7.6.1	stress.biotic.PR-proteins.proteinase inhibitors.trypsin inhibitor	medtr6g065460.1	4.059	-	Kunitz type trypsin inhibitor / Alpha-fucosidase
20.1.7.6.1	stress.biotic.PR-proteins.proteinase inhibitors.trypsin inhibitor	medtr6g078070.1	3.566	1.54736	Kunitz type trypsin inhibitor / miraculin
20.1.7.6.1	stress.biotic.PR-proteins.proteinase inhibitors.trypsin inhibitor	medtr6g078140.1	2.886	2.95923	Kunitz type trypsin inhibitor / miraculin
20.1.7.6.1	stress.biotic.PR-proteins.proteinase inhibitors.trypsin inhibitor	medtr6g078290.1	3.709	3.20782	Lipid transfer protein
20.2	stress.abiotic	medtr4g063630.1	5.644	-	pathogenesis-related thaumatin family protein
20.2	stress.abiotic	medtr5g010635.1	8.356	3.52314	pathogenesis-related thaumatin family protein
20.2	stress.abiotic	medtr5g092080.2	2.656	2.14252	lipocalin-like domain protein
20.2.1	stress.abiotic.heat	medtr1g015165.1	0.411	-	cytosolic class II small heat-shock protein
20.2.1	stress.abiotic.heat	medtr1g025430.1	-	1.53115	heat shock protein 81-2
20.2.1	stress.abiotic.heat	medtr1g076880.1	-	5.51335	22.0 kDa class IV heat shock protein
20.2.1	stress.abiotic.heat	medtr2g087660.1	0.195	0.593075	DnaJ-class molecular chaperone
20.2.1	stress.abiotic.heat	medtr2g102180.1	0.723	-	heat shock 70 kDa protein
20.2.1	stress.abiotic.heat	medtr3g081170.1	0.723	0.583246	heat shock 70 kDa protein
20.2.1	stress.abiotic.heat	medtr3g092460.1	1.584	3.57733	cytosolic class II small heat-shock protein
20.2.1	stress.abiotic.heat	medtr3g104780.1	0.495	-	cytosolic class II small heat-shock protein
20.2.1	stress.abiotic.heat	medtr4g012050.2	0.776	0.80191	heat shock 70 kDa protein
20.2.1	stress.abiotic.heat	medtr4g015840.1	0.381	0.666535	DnaJ heat shock family protein
20.2.1	stress.abiotic.heat	medtr4g050420.1	0.349	0.390258	DnaJ-class molecular chaperone
20.2.1	stress.abiotic.heat	medtr4g130540.1	0.543	0.659409	heat shock 70 kDa protein
20.2.1	stress.abiotic.heat	medtr5g004600.1	7.222	6.65563	chaperone protein dnaJ, putative
20.2.1	stress.abiotic.heat	medtr5g064060.1	-	2.84291	17.6 kDa class I heat shock protein
20.2.1	stress.abiotic.heat	medtr5g096430.1	0.522	-	heat shock protein 81-2
20.2.1	stress.abiotic.heat	medtr7g024580.1	0.323	0.793408	heat shock cognate 70 kDa protein
20.2.1	stress.abiotic.heat	medtr7g099680.1	-	1.3435	heat shock cognate 70 kDa protein
20.2.1	stress.abiotic.heat	medtr8g006430.1	0.417	-	DnaJ-class molecular chaperone
20.2.1	stress.abiotic.heat	medtr8g032650.1	-	2.27147	heat shock cognate 70 kDa protein
20.2.1	stress.abiotic.heat	medtr0004s0510.1	-	2.76094	small heat shock protein
20.2.2	stress.abiotic.cold	medtr2g088770.1	9.545	7.44349	peroxidase family protein
20.2.2	stress.abiotic.cold	medtr4g046713.1	3.384	4.45509	peroxidase family protein
20.2.2	stress.abiotic.cold	medtr4g064933.1	4.021	3.23244	adenine nucleotide alpha hydrolase superfamily protein
20.2.2	stress.abiotic.cold	medtr7g107520.1	4.082	3.58948	cationic peroxidase
20.2.3	stress.abiotic.drought/salt	medtr2g081590.1	10	4.03331	embryonic abundant-like protein
20.2.3	stress.abiotic.drought/salt	medtr5g020680.1	-	1.28982	phosphopantetheine adenylyltransferase
20.2.99	stress.abiotic.unspecified	medtr1g030820.1	-	0.595011	polyketide cyclase/dehydrase and lipid transporter
20.2.99	stress.abiotic.unspecified	medtr1g079490.1	10	-	germin family protein
20.2.99	stress.abiotic.unspecified	medtr1g085140.1	2.423	2.8998	rhicadhesin receptor
20.2.99	stress.abiotic.unspecified	medtr3g116830.1	3.351	1.30054	adenine nucleotide alpha hydrolase superfamily protein
20.2.99	stress.abiotic.unspecified	medtr4g017050.1	3.265	-	germin family protein
20.2.99	stress.abiotic.unspecified	medtr4g088735.1	1.335	-	pollen Ole e I family allergens
20.2.99	stress.abiotic.unspecified	medtr4g128750.1	-	2.37563	CAP, cysteine-rich secretory protein, antigen 5
20.2.99	stress.abiotic.unspecified	medtr5g018770.1	2.232	2.6482	CAP, cysteine-rich secretory protein, antigen 5
20.2.99	stress.abiotic.unspecified	medtr6g005360.1	3.86	-	germin family protein
20.2.99	stress.abiotic.unspecified	medtr7g111240.2	5.986	4.60986	rhicadhesin receptor
20.2.99	stress.abiotic.unspecified	medtr8g020610.1	-	4.13395	auxin-binding protein ABP19a
20.2.99	stress.abiotic.unspecified	medtr8g045520.1	3.945	-	pathogenesis-related protein bet V I family protein
20.2.99	stress.abiotic.unspecified	medtr8g045570.1	4.503	-	pathogenesis-related protein bet V I family protein
20.2.99	stress.abiotic.unspecified	medtr8g045695.1	3.646	-	polyketide cyclase/dehydrase and lipid transporter
21.1	redox.thioredoxin	medtr3g112410.1	-	0.195576	thioredoxin H-type 1 protein
21.1	redox.thioredoxin	medtr4g088905.1	1.795	-	monothiol glutaredoxin-S17 protein
21.1	redox.thioredoxin	medtr4g094690.1	0.615	-	thioredoxin
21.1	redox.thioredoxin	medtr7g009070.1	0.234	-	thioredoxin H2-like protein
21.1	redox.thioredoxin	medtr7g080250.1	0.617	0.766053	thioredoxin
21.1	redox.thioredoxin	medtr8g059015.1	0.357	0.693212	thioredoxin M-type protein
21.2	redox.ascorbate and glutathione	medtr3g105860.1	0.428	0.56505	cytochrome b5-like heme/steroid-binding domain protein
21.2	redox.ascorbate and glutathione	medtr8g027080.1	1.591	-	cytochrome b5-like heme/steroid-binding domain protein
21.2.1	redox.ascorbate and glutathione.ascorbate	medtr1g115500.1	-	0.594366	glutathione S-transferase
21.2.1	redox.ascorbate and glutathione.ascorbate	medtr3g088160.2	-	1.40045	thylakoid-bound ascorbate peroxidase
21.2.1	redox.ascorbate and glutathione.ascorbate	medtr4g061140.1	0.363	0.642802	L-ascorbate peroxidase
21.2.1	redox.ascorbate and glutathione.ascorbate	medtr4g073410.1	2.984	-	L-ascorbate peroxidase
21.2.2	redox.ascorbate and glutathione.glutathione	medtr1g014210.1	2.686	1.91723	phospholipid hydroperoxide glutathione peroxidase
21.2.2	redox.ascorbate and glutathione.glutathione	medtr8g098410.2	1.845	1.62543	phospholipid hydroperoxide glutathione peroxidase
21.2.2	redox.ascorbate and glutathione.glutathione	medtr8g098400.1	2.451	1.4774	phospholipid hydroperoxide glutathione peroxidase
21.2.2	redox.ascorbate and glutathione.glutathione	medtr8g105630.1	1.984	-	phospholipid hydroperoxide glutathione peroxidase
21.3	redox.heme	medtr1g011540.1	0.163	0.107195	leghemoglobin Lb120-1
21.3	redox.heme	medtr1g090810.1	0.128	-	leghemoglobin Lb120-1
21.3	redox.heme	medtr4g068860.1	6.335	1.35985	Non-symbiotic hemoglobin
21.3	redox.heme	medtr5g041610.1	0.101	0.177681	leghemoglobin Lb120-1
21.3	redox.heme	medtr5g080440.1	0.337	0.109744	leghemoglobin Lb120-1
21.3	redox.heme	medtr5g081000.1	0.282	0.102938	leghemoglobin Lb120-1
21.6	redox.dismutases and catalases	medtr1g048990.1	8.401	2.34156	superoxide dismutase
21.6	redox.dismutases and catalases	medtr3g115370.1	-	1.59922	catalase heme-binding enzyme
21.6	redox.dismutases and catalases	medtr4g057240.1	0.248	0.304121	superoxide dismutase [Cu-Zn] protein
21.6	redox.dismutases and catalases	medtr7g114240.1	0.229	0.226548	superoxide dismutase [Cu-Zn] protein
26.4	misc.beta 1,3 glucan hydrolases	medtr1g010120.1	7.924	4.20756	glucan endo-1,3-beta-glucosidase-like protein
26.4	misc.beta 1,3 glucan hydrolases	medtr3g108600.1	-	5.85988	glucan endo-1,3-beta-glucosidase-like protein
26.4.1	misc.beta 1,3 glucan hydrolases.glucan endo-1,3-beta-glucosidase	medtr1g010120.1	7.924	4.20756	glucan endo-1,3-beta-glucosidase-like protein
26.4.1	misc.beta 1,3 glucan hydrolases.glucan endo-1,3-beta-glucosidase	medtr1g022160.2	3.83	2.7444	glucan endo-1,3-beta-glucosidase-like protein
26.4.1	misc.beta 1,3 glucan hydrolases.glucan endo-1,3-beta-glucosidase	medtr1g031900.1	9.348	-	glucan endo-1,3-beta-glucosidase-like protein
26.4.1	misc.beta 1,3 glucan hydrolases.glucan endo-1,3-beta-glucosidase	medtr2g034470.2	4.341	3.3717	glucan endo-1,3-beta-glucosidase
26.4.1	misc.beta 1,3 glucan hydrolases.glucan endo-1,3-beta-glucosidase	medtr2g034480.1	10	7.82005	glucan endo-1,3-beta-glucosidase
26.4.1	misc.beta 1,3 glucan hydrolases.glucan endo-1,3-beta-glucosidase	medtr3g108600.1	-	5.85988	glucan endo-1,3-beta-glucosidase-like protein
26.4.1	misc.beta 1,3 glucan hydrolases.glucan endo-1,3-beta-glucosidase	medtr4g069940.1	3.165	-	glucan endo-1,3-beta-glucosidase-like protein
26.4.1	misc.beta 1,3 glucan hydrolases.glucan endo-1,3-beta-glucosidase	medtr4g083500.1	-	3.54649	O-glycosyl hydrolase family 17 protein
26.4.1	misc.beta 1,3 glucan hydrolases.glucan endo-1,3-beta-glucosidase	medtr5g078200.2	6.88	-	glucan endo-1,3-beta-glucosidase-like protein
26.7	misc.oxidases - copper, flavone etc	medtr3g080500.1	-	0.454048	copper amine oxidase, enzyme domain protein
26.7	misc.oxidases - copper, flavone etc	medtr4g036260.1	2.729	3.68249	quinone-oxidoreductase-like protein
26.7	misc.oxidases - copper, flavone etc	medtr4g114870.1	0.59	0.435202	plastocyanin-like domain protein
26.7	misc.oxidases - copper, flavone etc	medtr4g118560.1	-	2.46559	prolyl 4-hydroxylase subunit alpha-like protein
26.7	misc.oxidases - copper, flavone etc	medtr7g034395.2	3.589	5.54021	zinc-binding dehydrogenase family oxidoreductase
26.7	misc.oxidases - copper, flavone etc	medtr0334s0010.1	-	0.482218	plastocyanin-like domain protein
26.9	misc.glutathione S transferases	medtr1g067180.3	4.508	1.55401	glutathione S-transferase tau
26.9	misc.glutathione S transferases	medtr1g115900.1	2.759	2.74935	cationic peroxidase
26.9	misc.glutathione S transferases	medtr2g084000.1	10	9.80769	lignin biosynthetic peroxidase
26.9	misc.glutathione S transferases	medtr4g074980.2	7.25	6.8496	lignin-forming anionic peroxidase
26.9	misc.glutathione S transferases	medtr4g084040.5	3.637	3.90103	glutathione S-transferase-like protein
26.9	misc.glutathione S transferases	medtr5g074710.1	2.895	6.45032	peroxidase family protein
26.9	misc.glutathione S transferases	medtr7g065680.1	7.321	-	glutathione S-transferase, amine-terminal domain protein
26.9	misc.glutathione S transferases	medtr7g072480.1	3.341	2.73818	cationic peroxidase
26.9	misc.glutathione S transferases	medtr7g072510.1	9.673	5.49136	class III peroxidase
26.12	misc.peroxidases	medtr1g009750.1	5.579	-	class III peroxidase
26.12	misc.peroxidases	medtr1g054205.1	2.986	2.95263	peroxidase family protein
26.12	misc.peroxidases	medtr1g077000.1	8.311	-	peroxidase family protein
26.12	misc.peroxidases	medtr1g115900.1	2.759	2.74935	cationic peroxidase
26.12	misc.peroxidases	medtr2g029560.1	6.069	1.95817	peroxidase family protein
26.12	misc.peroxidases	medtr2g029740.1	10	4.68777	peroxidase family protein
26.12	misc.peroxidases	medtr2g029750.1	10	2.85773	peroxidase family protein
26.12	misc.peroxidases	medtr2g029800.1	6.55	3.96832	peroxidase family protein
26.12	misc.peroxidases	medtr2g029815.1	3.482	3.31832	peroxidase family protein
26.12	misc.peroxidases	medtr2g029820.1	3.684	2.30422	peroxidase family protein
26.12	misc.peroxidases	medtr2g029830.1	9.587	3.01346	peroxidase family protein
26.12	misc.peroxidases	medtr2g029850.1	6.1	1.56709	peroxidase family protein
26.12	misc.peroxidases	medtr2g029860.1	1.984	1.52107	peroxidase family protein
26.12	misc.peroxidases	medtr2g029910.1	2.821	-	peroxidase family protein
26.12	misc.peroxidases	medtr2g084000.1	10	9.80769	lignin biosynthetic peroxidase
26.12	misc.peroxidases	medtr2g084010.1	10	-	lignin biosynthetic peroxidase
26.12	misc.peroxidases	medtr2g088770.1	9.545	7.44349	peroxidase family protein
26.12	misc.peroxidases	medtr3g466200.1	7.525	4.59835	anionic peroxidase swpb3 protein
26.12	misc.peroxidases	medtr3g072190.2	4.105	3.16373	peroxidase family protein
26.12	misc.peroxidases	medtr3g094650.1	9.464	10	class III peroxidase
26.12	misc.peroxidases	medtr4g029180.1	5.905	-	peroxidase family protein
26.12	misc.peroxidases	medtr4g030890.1	4.91	4.92003	gaiacol peroxidase
26.12	misc.peroxidases	medtr4g031140.1	5.349	3.26231	gaiacol peroxidase
26.12	misc.peroxidases	medtr4g046713.1	3.384	4.45509	peroxidase family protein
26.12	misc.peroxidases	medtr4g095450.1	6.181	5.54534	class III peroxidase
26.12	misc.peroxidases	medtr4g114210.1	4.151	-	class III peroxidase
26.12	misc.peroxidases	medtr4g127670.1	6.897	3.90263	class III peroxidase
26.12	misc.peroxidases	medtr5g016010.1	-	3.73837	peroxidase family protein
26.12	misc.peroxidases	medtr5g021060.1	10	8.32253	peroxidase family protein
26.12	misc.peroxidases	medtr5g074710.1	2.895	6.45032	peroxidase family protein
26.12	misc.peroxidases	medtr5g074970.1	2.02	1.93713	class III peroxidase
26.12	misc.peroxidases	medtr5g083860.1	4.996	4.01645	class III peroxidase
26.12	misc.peroxidases	medtr6g043240.1	10	8.87597	peroxidase family protein
26.12	misc.peroxidases	medtr7g029030.1	6.187	2.62728	peroxidase family protein
26.12	misc.peroxidases	medtr7g072480.1	3.341	2.73818	cationic peroxidase
26.12	misc.peroxidases	medtr7g072510.1	9.673	5.49136	class III peroxidase
26.12	misc.peroxidases	medtr7g107520.1	4.082	3.58948	cationic peroxidase
26.12	misc.peroxidases	medtr8g076820.1	6.722	8.57143	peroxidase family protein
26.13	misc.acid and other phosphatases	medtr3g074930.1	3.313	4.00058	inactive purple acid phosphatase-like protein
26.13	misc.acid and other phosphatases	medtr4g103520.2	-	3.26825	inactive purple acid phosphatase-like protein
26.13	misc.acid and other phosphatases	medtr7g103500.1	-	4.90173	acid phosphatase
26.13	misc.acid and other phosphatases	medtr8g014650.1	2.355	2.841	stem 28 kDa glycoprotein
26.16	misc.myrosinases-lectin-jacalin	medtr1g090973.1	-	10	legume lectin beta domain protein
26.16	misc.myrosinases-lectin-jacalin	medtr2g076490.1	2.814	4.24939	epidermis-specific secreted EP1-like glycoprotein
26.16	misc.myrosinases-lectin-jacalin	medtr3g463370.1	3.856	10	legume lectin beta domain protein
26.16	misc.myrosinases-lectin-jacalin	medtr8g023510.1	1.915	4.91138	legume lectin beta domain protein
26.19	misc.plastocyanin-like	medtr1g014120.1	0.628	-	plastocyanin-like domain protein
26.19	misc.plastocyanin-like	medtr1g104800.1	9.442	2.70048	plastocyanin-like domain protein
26.19	misc.plastocyanin-like	medtr3g089005.1	0.1	0.1	basic blue-like protein
26.19	misc.plastocyanin-like	medtr3g099580.1	0.642	-	plastocyanin-like domain protein
26.19	misc.plastocyanin-like	medtr4g081100.1	1.586	1.2355	plastocyanin-like domain protein
26.19	misc.plastocyanin-like	medtr4g114870.1	0.59	0.435202	plastocyanin-like domain protein
26.19	misc.plastocyanin-like	medtr7g090170.1	0.443	0.454806	early nodulin-like protein
26.19	misc.plastocyanin-like	medtr8g007020.1	2.512	-	plastocyanin-like domain protein
26.19	misc.plastocyanin-like	medtr0334s0010.1	-	0.482218	plastocyanin-like domain protein
26.28	misc.GDSL-motif lipase	medtr1g030230.1	10	10	GDSL-like lipase/acylhydrolase
26.28	misc.GDSL-motif lipase	medtr1g030265.1	10	7.77428	GDSL-like lipase/acylhydrolase
26.28	misc.GDSL-motif lipase	medtr1g060490.1	8.136	7.649	GDSL-like lipase/acylhydrolase
26.28	misc.GDSL-motif lipase	medtr7g104220.1	2.931	2.67973	GDSL-like lipase/acylhydrolase
26.28	misc.GDSL-motif lipase	medtr8g031430.1	10	4.95491	GDSL-like lipase/acylhydrolase
27.1	RNA.processing	medtr1g019150.1	0.553	-	polyadenylate-binding protein
27.1	RNA.processing	medtr3g102040.1	0.45	0.706356	polyadenylate-binding protein
27.1	RNA.processing	medtr4g085540.1	0.521	0.768554	polyadenylate-binding protein
27.1	RNA.processing	medtr6g004180.2	10	-	U2 small nuclear ribonucleoprotein A
27.1	RNA.processing	medtr6g047580.2	0.43	0.457132	mediator of RNA polymerase II transcription subunit 36a
27.1	RNA.processing	medtr6g066250.1	-	1.38526	small nuclear ribonucleoprotein
27.1	RNA.processing	medtr8g058537.1	0.278	0.619623	u6 snRNA-associated-like-Smprotein
27.1	RNA.processing	medtr8g092200.1	-	3.34137	small nuclear ribonucleoprotein
27.1	RNA.processing	medtr8g105890.4	-	4.52245	small nuclear ribonucleoprotein
27.1	RNA.processing	medtr8g106170.3	0.556	-	SWAP (suppressor-of-white-APricot)/surp domain protein
27.1.1	RNA.processing.splicing	medtr2g009110.2	0.327	0.539451	splicing factor 3B subunit 1
27.1.1	RNA.processing.splicing	medtr3g005670.2	0.466	-	U2 snRNP auxilliary factor, large subunit, splicing factor
27.1.1	RNA.processing.splicing	medtr3g065190.1	0.516	-	RNA-binding (RRM/RBD/RNP motif) family protein
27.1.1	RNA.processing.splicing	medtr3g083550.1	-	2.47526	RNA recognition motif, a.k.a. RRM, RBD protein
27.1.1	RNA.processing.splicing	medtr3g091250.2	-	2.62306	splicing factor 3a subunit 3, putative
27.1.1	RNA.processing.splicing	medtr3g092580.1	2.215	-	pre-mRNA-splicing factor SF2-like protein
27.1.1	RNA.processing.splicing	medtr4g036415.1	0.493	0.526402	splicing factor-like protein
27.1.1	RNA.processing.splicing	medtr4g084990.1	-	0.338982	U1 small nuclear ribonucleoprotein
27.1.1	RNA.processing.splicing	medtr8g058530.1	0.585	-	pre-mRNA-splicing factor SF2-like protein
27.1.2	RNA.processing.RNA helicase	medtr2g007000.4	0.425	-	DEAD-box RNA helicase family protein
27.1.2	RNA.processing.RNA helicase	medtr2g032630.2	0.341	0.56637	DEAD-box ATP-dependent RNA helicase-like protein
27.1.3.17	RNA.processing.3' end processing.PabN	medtr1g073000.3	0.36	0.621952	polyadenylate-binding protein II
27.1.3.17	RNA.processing.3' end processing.PabN	medtr4g094260.1	0.546	-	polyadenylate-binding protein II
27.1.19	RNA.processing.ribonucleases	medtr3g051740.1	0.553	0.636332	perchloric acid soluble translation inhibitor-like protein
27.4	RNA.RNA binding	medtr1g016760.1	0.497	0.665976	RNA-binding KH domain protein
27.4	RNA.RNA binding	medtr1g073690.2	0.652	0.659947	RNA-binding (RRM/RBD/RNP motif) family protein
27.4	RNA.RNA binding	medtr1g090773.3	2.318	1.76409	binding to TOMV RNA 1L (long form) protein
27.4	RNA.RNA binding	medtr3g065490.1	0.419	0.610635	RNA recognition motif, a.k.a. RRM, RBD protein
27.4	RNA.RNA binding	medtr3g082650.1	0.702	-	RNA recognition motif, a.k.a. RRM, RBD protein
27.4	RNA.RNA binding	medtr3g104270.1	0.593	0.712812	RNA-binding KH domain protein
27.4	RNA.RNA binding	medtr4g040350.1	0.687	-	tRNA-binding region domain protein
27.4	RNA.RNA binding	medtr4g063557.3	0.357	0.729285	RNA and export factor-binding protein
27.4	RNA.RNA binding	medtr4g070080.1	-	0.823416	RNA-binding (RRM/RBD/RNP motif) family protein
27.4	RNA.RNA binding	medtr4g070140.1	0.7	0.701491	RNA-binding (RRM/RBD/RNP motif) family protein
27.4	RNA.RNA binding	medtr4g070190.1	-	0.795365	RNA-binding (RRM/RBD/RNP motif) family protein
27.4	RNA.RNA binding	medtr4g104470.1	0.646	0.691445	31 kDa ribonucleoprotein
27.4	RNA.RNA binding	medtr4g109540.1	0.55	-	RNA-binding (RRM/RBD/RNP motif) family protein
27.4	RNA.RNA binding	medtr5g088220.2	-	0.625337	RNA recognition motif, a.k.a. RRM, RBD protein
27.4	RNA.RNA binding	medtr6g004810.1	0.652	0.774958	RNA-binding (RRM/RBD/RNP motif) family protein
27.4	RNA.RNA binding	medtr7g081660.1	0.151	0.526631	nuclear RNA-binding-like protein
27.4	RNA.RNA binding	medtr7g107580.3	0.741	0.607953	RNA-binding (RRM/RBD/RNP motif) family protein
27.4	RNA.RNA binding	medtr8g006960.1	0.246	0.492041	nuclear RNA-binding-like protein
27.4	RNA.RNA binding	medtr8g007390.4	0.459	0.609289	heterogeneous nuclear ribonucleoprotein
27.4	RNA.RNA binding	medtr8g081640.4	2.009	-	RNA recognition motif (RRM) containing protein
28.1.3.1	DNA.synthesis/chromatin structure.histone.H1	medtr1g080700.1	1.671	-	linker histone H1 and h5 family protein
28.1.3.2.1	DNA.synthesis/chromatin structure.histone.core.H2A	medtr1g114050.1	2.495	3.5525	core histone H2A/H2B/H3/H4
28.1.3.2.1	DNA.synthesis/chromatin structure.histone.core.H2A	medtr4g005910.1	7.329	-	histone H2A
28.1.3.2.1	DNA.synthesis/chromatin structure.histone.core.H2A	medtr4g071150.1	2.634	-	core histone H2A/H2B/H3/H4
28.1.3.2.1	DNA.synthesis/chromatin structure.histone.core.H2A	medtr8g086640.1	2.407	-	core histone H2A/H2B/H3/H4
28.1.3.2.3	DNA.synthesis/chromatin structure.histone.core.H3	medtr1g023630.2	4.211	-	core histone H2A/H2B/H3/H4
28.1.3.2.3	DNA.synthesis/chromatin structure.histone.core.H3	medtr8g092820.1	4.442	2.97093	core histone H2A/H2B/H3/H4
28.1.3.2.4	DNA.synthesis/chromatin structure.histone.core.H4	medtr8g038460.1	10	3.59203	histone H4 domain protein
28.2	DNA.repair	medtr1g111090.1	0.339	0.609254	RAD23 UV excision repair family protein
28.2	DNA.repair	medtr2g012310.1	0.472	0.616333	Pre-mRNA-splicing factor SYF1-like protein
28.2	DNA.repair	medtr7g407040.1	0.427	-	RAD23 UV excision repair family protein
29.2.1.2.1.2	protein.synthesis.ribosomal protein.eukaryotic.40S subunit.S2	medtr8g105340.2	-	3.31012	40S ribosomal protein S2-4
29.2.1.2.1.4	protein.synthesis.ribosomal protein.eukaryotic.40S subunit.S4	medtr5g018940.1	-	1.32469	40S ribosomal S4-like protein
29.2.1.2.1.5	protein.synthesis.ribosomal protein.eukaryotic.40S subunit.S5	medtr7g107380.1	5.849	4.98781	40S ribosomal protein S5-2
29.2.1.2.1.7	protein.synthesis.ribosomal protein.eukaryotic.40S subunit.S7	medtr6g021670.2	-	1.25345	40S ribosomal S7-like protein
29.2.1.2.1.9	protein.synthesis.ribosomal protein.eukaryotic.40S subunit.S9	medtr3g005430.1	7.356	3.54321	40S ribosomal S9-like protein
29.2.1.2.1.13	protein.synthesis.ribosomal protein.eukaryotic.40S subunit.S13	medtr4g102170.1	2.805	-	cytoplasmic ribosomal protein S13
29.2.1.2.1.15	protein.synthesis.ribosomal protein.eukaryotic.40S subunit.S15	medtr1g070450.1	6.457	7.22648	40S ribosomal protein S15-4
29.2.1.2.1.16	protein.synthesis.ribosomal protein.eukaryotic.40S subunit.S16	medtr8g106020.1	9.348	3.40979	30S ribosomal protein S9P
29.2.1.2.1.17	protein.synthesis.ribosomal protein.eukaryotic.40S subunit.S17	medtr1g058250.1	1.301	1.77917	40S ribosomal protein S17
29.2.1.2.1.18	protein.synthesis.ribosomal protein.eukaryotic.40S subunit.S18	medtr1g098220.2	6.35	4.83237	ribosomal protein S13P/S18e
29.2.1.2.1.18	protein.synthesis.ribosomal protein.eukaryotic.40S subunit.S18	medtr6g043210.1	-	6.52229	ribosomal protein S13P/S18e
29.2.1.2.1.19	protein.synthesis.ribosomal protein.eukaryotic.40S subunit.S19	medtr3g013635.2	3.97	4.31163	40S ribosomal protein S19-1
29.2.1.2.1.19	protein.synthesis.ribosomal protein.eukaryotic.40S subunit.S19	medtr8g040740.1	3.205	3.57006	40S ribosomal protein S19-1
29.2.1.2.1.20	protein.synthesis.ribosomal protein.eukaryotic.40S subunit.S20	medtr4g034030.2	2.604	-	40S ribosomal protein S20-2
29.2.1.2.1.27	protein.synthesis.ribosomal protein.eukaryotic.40S subunit.S27	medtr1g111970.1	-	2.99268	40S ribosomal protein S27-1
29.2.1.2.2.6	protein.synthesis.ribosomal protein.eukaryotic.60S subunit.L6	medtr3g094570.1	-	0.311715	60S ribosomal L6-like protein
29.2.1.2.2.6	protein.synthesis.ribosomal protein.eukaryotic.60S subunit.L6	medtr8g091910.1	0.606	0.308217	60S ribosomal L6-like protein
29.2.1.2.2.9	protein.synthesis.ribosomal protein.eukaryotic.60S subunit.L9	medtr3g093110.1	-	0.510335	60S ribosomal protein L6
29.2.1.2.2.10	protein.synthesis.ribosomal protein.eukaryotic.60S subunit.L10	medtr2g090910.1	10	4.47594	60S ribosomal protein L10-2
29.2.1.2.2.12	protein.synthesis.ribosomal protein.eukaryotic.60S subunit.L12	medtr4g059400.1	1.521	1.34681	60S ribosomal L12-like protein
29.2.1.2.2.17	protein.synthesis.ribosomal protein.eukaryotic.60S subunit.L17	medtr8g080460.1	10	5.46513	60S ribosomal protein L17A
29.2.1.2.2.22	protein.synthesis.ribosomal protein.eukaryotic.60S subunit.L22	medtr1g088450.1	2.43	-	ribosomal L22e family protein
29.2.1.2.2.23	protein.synthesis.ribosomal protein.eukaryotic.60S subunit.L23	medtr7g098290.2	2.189	7.4749	60S ribosomal L23-like protein
29.2.1.2.2.28	protein.synthesis.ribosomal protein.eukaryotic.60S subunit.L28	medtr2g100410.1	-	1.93235	60S ribosomal L28-like protein
29.2.1.2.2.30	protein.synthesis.ribosomal protein.eukaryotic.60S subunit.L30	medtr7g021030.2	-	3.48563	ribosomal protein L7Ae/L30e/S12e/Gadd45 family protein
29.2.1.2.2.35	protein.synthesis.ribosomal protein.eukaryotic.60S subunit.L35	medtr4g062410.1	9.442	2.93869	60S ribosomal L35-like protein
29.2.1.2.2.35	protein.synthesis.ribosomal protein.eukaryotic.60S subunit.L35	medtr7g080090.1	6.192	2.71771	60S ribosomal L35-like protein
29.2.1.2.2.38	protein.synthesis.ribosomal protein.eukaryotic.60S subunit.L38	medtr2g018680.1	6.812	-	60S ribosomal protein L38A
29.2.1.2.2.38	protein.synthesis.ribosomal protein.eukaryotic.60S subunit.L38	medtr4g068040.1	8.012	-	60S ribosomal protein L38A
29.2.1.2.2.38	protein.synthesis.ribosomal protein.eukaryotic.60S subunit.L38	medtr8g079485.1	10	-	60S ribosomal protein L38A
29.2.1.2.2.80	protein.synthesis.ribosomal protein.eukaryotic.60S subunit.P0	medtr3g108280.1	-	1.71425	60S acidic ribosomal protein P0-1
29.2.1.2.2.81	protein.synthesis.ribosomal protein.eukaryotic.60S subunit.P1	medtr3g092600.1	0.83	0.521578	60S acidic ribosomal protein
29.2.1.2.2.82	protein.synthesis.ribosomal protein.eukaryotic.60S subunit.P2	medtr2g085085.1	-	0.430744	60S acidic ribosomal protein
29.2.1.2.2.141	protein.synthesis.ribosomal protein.eukaryotic.60S subunit.L4/L1	medtr1g045410.1	5.75	-	60S ribosomal L4-like protein
29.2.1.2.2.513	protein.synthesis.ribosomal protein.eukaryotic.60S subunit.L13A	medtr1g023590.1	7.633	5.38721	60S ribosomal protein L13a-4
29.2.1.2.2.513	protein.synthesis.ribosomal protein.eukaryotic.60S subunit.L13A	medtr7g057770.1	4.987	3.17872	60S ribosomal protein L13a-4
29.2.1.2.2.527	protein.synthesis.ribosomal protein.eukaryotic.60S subunit.L27A	medtr5g033090.1	2.844	1.87068	60S ribosomal protein L27a-3
29.2.1.2.2.535	protein.synthesis.ribosomal protein.eukaryotic.60S subunit.L35A	medtr0699s0020.1	2.382	3.01775	60S ribosomal protein L35a-3
29.2.1.99.2.23	protein.synthesis.ribosomal protein.unknown.large subunit.L23	medtr3g087190.1	-	7.21239	50S ribosomal protein L23
29.2.3	protein.synthesis.initiation	medtr1g023190.1	0.44	0.621968	eukaryotic translation initiation factor 3 subunit C
29.2.3	protein.synthesis.initiation	medtr1g026290.5	0.514	0.670929	scythe protein ubiquitin-like domain protein
29.2.3	protein.synthesis.initiation	medtr1g099000.1	0.619	-	translation initiation factor
29.2.3	protein.synthesis.initiation	medtr2g042450.1	2.154	-	methylthioribose-1-phosphate isomerase
29.2.3	protein.synthesis.initiation	medtr2g069440.2	0.384	-	eukaryotic translation initiation factor 2 EIF2-gamma-II
29.2.3	protein.synthesis.initiation	medtr2g087640.1	0.475	-	eukaryotic translation initiation factor 3 subunit I
29.2.3	protein.synthesis.initiation	medtr3g437680.2	-	1.5455	eukaryotic translation initiation factor 5A4
29.2.3	protein.synthesis.initiation	medtr3g092970.1	-	2.19399	nascent proteinassociated complex alpha chain
29.2.3	protein.synthesis.initiation	medtr4g130917.1	0.689	-	eukaryotic translation initiation factor 5A
29.2.3	protein.synthesis.initiation	medtr6g478160.1	-	0.592802	translation initiation factor eIF3 subunit
29.2.3	protein.synthesis.initiation	medtr7g021870.1	0.127	-	eukaryotic translation initiation factor 3h
29.2.3	protein.synthesis.initiation	medtr7g023540.1	0.294	0.402691	translation initiation factor SUI1 family protein
29.2.3	protein.synthesis.initiation	medtr8g008680.4	0.531	0.518626	eukaryotic translation initiation factor 4G-like protein
29.2.3	protein.synthesis.initiation	medtr8g061130.1	-	0.675174	translation initiation factor IF-1
29.2.3	protein.synthesis.initiation	medtr8g089785.1	0.296	0.639375	plant-specific eukaryotic initiation factor 4B
29.2.3	protein.synthesis.initiation	medtr8g107310.1	0.405	0.71468	eukaryotic translation initiation factor 3 subunit G
29.2.4	protein.synthesis.elongation	medtr1g048000.1	0.634	-	translation elongation factor EF-2 subunit
29.2.4	protein.synthesis.elongation	medtr1g095650.2	0.512	0.663674	GTP-binding elongation factor Tu family protein
29.2.4	protein.synthesis.elongation	medtr1g101870.2	0.276	-	elongation factor 1-alpha
29.2.4	protein.synthesis.elongation	medtr2g021300.1	-	2.55858	GTP-binding elongation factor Tu family protein
29.2.4	protein.synthesis.elongation	medtr3g092970.1	-	2.19399	nascent proteinassociated complex alpha chain
29.2.4	protein.synthesis.elongation	medtr5g088660.1	0.395	0.34237	elongation factor 1-beta
29.2.4	protein.synthesis.elongation	medtr6g003970.1	-	4.2707	elongation factor Ts protein
29.2.4	protein.synthesis.elongation	medtr6g021805.1	0.467	0.589223	GTP-binding elongation factor Tu family protein
29.2.4	protein.synthesis.elongation	medtr7g088680.1	-	1.83172	nascent proteinassociated complex alpha chain
29.2.4	protein.synthesis.elongation	medtr7g094460.1	-	1.32474	GTP-binding elongation factor Tu family protein
29.4	protein.postranslational modification	medtr1g090973.1	-	10	legume lectin beta domain protein
29.4	protein.postranslational modification	medtr3g091060.2	-	5.68966	protein phosphatase 2C-like protein
29.4	protein.postranslational modification	medtr3g110030.1	0.243	-	GroES chaperonin
29.4	protein.postranslational modification	medtr4g082325.1	2.183	-	dual specificity kinase splA-like protein
29.4	protein.postranslational modification	medtr4g092800.1	0.572	-	methionine sulfoxide reductase B 2
29.4	protein.postranslational modification	medtr5g009930.1	0.421	-	SGT1-2
29.4	protein.postranslational modification	medtr5g011850.1	0.461	0.47619	EF hand calcium-binding family protein
29.4	protein.postranslational modification	medtr6g026810.1	0.432	-	scavenger mRNA decapping enzyme carboxy-term-binding protein
29.4	protein.postranslational modification	medtr7g089300.1	0.653	-	GroES chaperonin
29.4	protein.postranslational modification	medtr8g015880.3	0.394	-	protein phosphatase 2A 55 kDa regulatory subunit B
29.4	protein.postranslational modification	medtr8g088190.1	0.345	0.567713	plant/F15D2-27 protein
29.4.1	protein.postranslational modification.kinase	medtr4g125800.1	0.633	-	MAP kinase kinase
29.5	protein.degradation	medtr1g038920.1	2.939	2.67985	N-acyl-L-amino-acid amidohydrolase
29.5	protein.degradation	medtr2g024420.1	0.519	0.560822	UBA and UBX domain plant protein
29.5	protein.degradation	medtr4g021815.1	2.088	2.43138	NAD(P)-binding rossmann-fold protein
29.5	protein.degradation	medtr4g056520.1	3.608	-	retinoid-inducible serine carboxypeptidase
29.5	protein.degradation	medtr4g102810.1	0.333	0.402091	Ara4-interacting protein
29.5	protein.degradation	medtr5g014410.1	3.565	2.26705	M20 peptidase acetylornithine deacetylase
29.5	protein.degradation	medtr5g019600.1	-	4.76585	Xaa-pro aminopeptidase P
29.5	protein.degradation	medtr5g030940.1	3.08	1.7958	zincin-like metalloprotease family protein
29.5	protein.degradation	medtr8g094590.2	3.659	2.6113	eukaryotic aspartyl protease family protein
29.5.1	protein.degradation.subtilases	medtr3g102810.1	-	2.94996	subtilisin-like serine protease
29.5.1	protein.degradation.subtilases	medtr4g073540.1	-	2.22416	subtilisin-like serine protease
29.5.1	protein.degradation.subtilases	medtr4g095360.1	-	2.2246	subtilisin-like serine protease
29.5.1	protein.degradation.subtilases	medtr7g079310.1	-	4.70072	subtilisin-like serine protease
29.5.1	protein.degradation.subtilases	medtr7g081500.1	3.766	6.2307	subtilisin-like serine protease
29.5.1	protein.degradation.subtilases	medtr7g081580.1	6.916	-	subtilisin-like serine protease
29.5.1	protein.degradation.subtilases	medtr7g081750.1	5.764	9.16667	subtilisin-like serine protease
29.5.1	protein.degradation.subtilases	medtr8g021130.1	2.132	3.8025	subtilisin-like serine protease
29.5.3	protein.degradation.cysteine protease	medtr1g018840.2	3.728	4.70932	papain family cysteine protease
29.5.3	protein.degradation.cysteine protease	medtr1g023210.1	3.442	2.7706	papain family cysteine protease
29.5.3	protein.degradation.cysteine protease	medtr2g026040.1	0.366	0.716049	phloem filament protein PP1
29.5.3	protein.degradation.cysteine protease	medtr3g043750.2	0.403	-	cysteine protease inhibitor cystatin
29.5.3	protein.degradation.cysteine protease	medtr3g116080.1	-	4.21068	papain family cysteine protease
29.5.3	protein.degradation.cysteine protease	medtr8g041410.1	0.492	0.487009	cysteine protease inhibitor cystatin
29.5.4	protein.degradation.aspartate protease	medtr1g072450.1	10	4.07436	xyloglucanase-specific endoglucanase inhibitor protein
29.5.4	protein.degradation.aspartate protease	medtr1g484940.1	3.954	-	fungal proteinase A, aspartic proteinase superfamily protein
29.5.4	protein.degradation.aspartate protease	medtr2g022490.1	5.574	4.02003	extracellular dermal glycoprotein
29.5.4	protein.degradation.aspartate protease	medtr5g022880.1	3.96	-	eukaryotic aspartyl protease family protein
29.5.4	protein.degradation.aspartate protease	medtr7g117430.1	-	2.06948	eukaryotic aspartyl protease family protein
29.5.5	protein.degradation.serine protease	medtr2g062980.1	-	3.42974	serine carboxypeptidase-like protein
29.5.5	protein.degradation.serine protease	medtr4g021535.1	10	7.73224	1-O-acylglucose:anthocyanin acyltransferase
29.5.5	protein.degradation.serine protease	medtr4g075100.1	10	-	ATP-dependent Clp protease proteolytic protein
29.5.5	protein.degradation.serine protease	medtr6g007030.1	-	0.767117	trypsin-like serine protease
29.5.5	protein.degradation.serine protease	medtr8g076210.1	5.421	2.95094	serine carboxypeptidase S28 family protein
29.5.7	protein.degradation.metalloprotease	medtr5g036270.1	-	0.189899	matrixin family protein
29.5.11	protein.degradation.ubiquitin	medtr1g078300.2	4.779	-	ubiquitin carboxyl-terminal hydrolase family protein
29.5.11	protein.degradation.ubiquitin	medtr1g098940.1	0.236	-	ubiquitin interaction motif protein
29.5.11	protein.degradation.ubiquitin	medtr2g450730.1	-	0.380532	NEDD8 ultimate buster-like protein
29.5.11	protein.degradation.ubiquitin	medtr5g023830.4	0.478	0.652661	ubiquitin 1, related protein
29.5.11	protein.degradation.ubiquitin	medtr8g073920.1	0.594	0.642298	ubiquitin 1, related protein
29.5.11	protein.degradation.ubiquitin	medtr8g075390.1	-	0.693363	26S proteasome non-ATPase regulatory subunit-like protein
29.5.11.1	protein.degradation.ubiquitin.ubiquitin	medtr2g046160.1	0.52	-	ubiquitin family protein
29.5.11.1	protein.degradation.ubiquitin.ubiquitin	medtr3g053520.1	0.399	0.445048	small ubiquitin-like modifier 3
29.5.11.1	protein.degradation.ubiquitin.ubiquitin	medtr5g023830.4	0.478	0.652661	ubiquitin 1, related protein
29.5.11.1	protein.degradation.ubiquitin.ubiquitin	medtr8g073920.1	0.594	0.642298	ubiquitin 1, related protein
29.5.11.3	protein.degradation.ubiquitin.E2	medtr2g078010.3	1.276	1.3165	ubiquitin-conjugating enzyme
29.5.11.4.1	protein.degradation.ubiquitin.E3.HECT	medtr4g073370.3	-	0.77403	E3 ubiquitin-protein ligase
29.5.11.4.3.2	protein.degradation.ubiquitin.E3.SCF.FBOX	medtr3g007330.1	6.623	-	F-box protein interaction domain protein
29.5.11.5	protein.degradation.ubiquitin.ubiquitin protease	medtr8g067080.2	-	0.648784	ADP-ribosylation factor GTPase-activating protein AGD10
29.5.11.20	protein.degradation.ubiquitin.proteasom	medtr1g022410.1	2.605	-	20S proteasome subunit alpha type 1
29.5.11.20	protein.degradation.ubiquitin.proteasom	medtr1g083330.1	2.191	1.65271	26S proteasome regulatory particle triple-A ATPase protein
29.5.11.20	protein.degradation.ubiquitin.proteasom	medtr1g112250.2	3.516	-	20S proteasome subunit alpha
29.5.11.20	protein.degradation.ubiquitin.proteasom	medtr2g060830.1	4.732	-	proteasome subunit alpha type-6-A protein
29.5.11.20	protein.degradation.ubiquitin.proteasom	medtr2g098010.1	4.11	3.97965	proteasome subunit beta protein
29.5.11.20	protein.degradation.ubiquitin.proteasom	medtr3g109210.1	4.34	3.88624	proteasome subunit beta protein
29.5.11.20	protein.degradation.ubiquitin.proteasom	medtr5g016590.1	2.4	2.67032	20S proteasome subunit alpha
29.5.11.20	protein.degradation.ubiquitin.proteasom	medtr6g024135.1	2.732	1.31249	20S proteasome subunit alpha
29.5.11.20	protein.degradation.ubiquitin.proteasom	medtr6g084450.1	3.703	-	proteasome subunit beta protein
29.5.11.20	protein.degradation.ubiquitin.proteasom	medtr7g037830.1	5.405	3.39946	proteasome subunit beta type-7-A protein
29.5.11.20	protein.degradation.ubiquitin.proteasom	medtr7g065120.1	0.399	0.645591	proteasome inhibitor-like protein, putative
29.5.11.20	protein.degradation.ubiquitin.proteasom	medtr8g023550.1	0.573	0.809882	26S proteasome regulatory complex protein
29.5.11.20	protein.degradation.ubiquitin.proteasom	medtr8g075320.1	4.646	2.83561	proteasome subunit alpha type-7-A protein
29.5.11.20	protein.degradation.ubiquitin.proteasom	medtr8g106120.3	0.294	0.425023	26S proteasome regulatory complex component
29.5.11.20	protein.degradation.ubiquitin.proteasom	medtr0167s0060.1	3.068	1.75766	20S proteasome alpha subunit E1
29.6	protein.folding	medtr1g017390.1	0.41	0.640329	TCP-1/cpn60 chaperonin family protein
29.6	protein.folding	medtr2g009390.1	0.395	0.58669	FKBP-type peptidyl-prolyl cis-trans isomerase
29.6	protein.folding	medtr2g013540.1	2.486	1.49362	TCP-1/cpn60 chaperonin family protein
29.6	protein.folding	medtr2g043230.1	-	0.731172	GroES chaperonin
29.6	protein.folding	medtr3g007250.1	-	0.71327	prefoldin
29.6	protein.folding	medtr3g054220.1	1.809	1.5731	co-chaperone GrpE family protein
29.6	protein.folding	medtr3g110030.1	0.243	-	GroES chaperonin
29.6	protein.folding	medtr4g124910.1	0.538	-	GroES chaperonin
29.6	protein.folding	medtr4g130540.1	0.543	0.659409	heat shock 70 kDa protein
29.6	protein.folding	medtr5g055650.1	0.772	0.736413	prefoldin
29.6	protein.folding	medtr5g094860.1	-	0.659862	tubulin folding cofactor A
29.6	protein.folding	medtr7g024580.1	0.323	0.793408	heat shock cognate 70 kDa protein
29.6	protein.folding	medtr7g087250.1	0.683	0.693226	co-chaperone GrpE family protein
29.6	protein.folding	medtr7g089300.1	0.653	-	GroES chaperonin
29.6	protein.folding	medtr7g099680.1	-	1.3435	heat shock cognate 70 kDa protein
29.6	protein.folding	medtr8g009280.1	0.62	0.578634	GroES chaperonin
29.6	protein.folding	medtr8g032650.1	-	2.27147	heat shock cognate 70 kDa protein
29.6	protein.folding	medtr8g039140.1	0.76	-	prefoldin
29.6	protein.folding	medtr8g088270.1	2.399	-	TCP-1/cpn60 chaperonin family protein
30.2.3	signalling.receptor kinases.leucine rich repeat III	medtr3g094710.1	2.807	7.07469	LRR receptor-like kinase family protein
30.2.3	signalling.receptor kinases.leucine rich repeat III	medtr4g113100.1	3.217	-	LRR receptor-like kinase
30.2.8.1	signalling.receptor kinases.leucine rich repeat VIII.VIII-1	medtr3g062570.2	5.483	-	LRR receptor-like kinase
30.2.8.2	signalling.receptor kinases.leucine rich repeat VIII.VIII-2	medtr2g075140.1	2.881	4.31481	receptor-like kinase
30.2.8.2	signalling.receptor kinases.leucine rich repeat VIII.VIII-2	medtr5g083910.1	3.574	-	LRR receptor-like kinase
30.2.17	signalling.receptor kinases.DUF 26	medtr5g078030.1	4.41	-	salt stress response/antifungal domain protein
30.2.19	signalling.receptor kinases.legume-lectin	medtr1g090973.1	-	10	legume lectin beta domain protein
30.2.19	signalling.receptor kinases.legume-lectin	medtr3g463370.1	3.856	10	legume lectin beta domain protein
30.2.99	signalling.receptor kinases.misc	medtr1g104850.1	3.206	-	Serine/Threonine kinase, plant-type protein, putative
30.2.99	signalling.receptor kinases.misc	medtr2g088980.1	3.919	2.20696	cysteine-rich RLK (receptor-like kinase) protein
30.2.99	signalling.receptor kinases.misc	medtr4g085480.1	6.175	5.30916	Serine/Threonine kinase, plant-type protein, putative
30.2.99	signalling.receptor kinases.misc	medtr5g078030.1	4.41	-	salt stress response/antifungal domain protein
31.1.1.1.1	cell.organisation.cytoskeleton.actin.Actin	medtr2g008050.1	0.652	0.564224	actin-related protein 4A
31.1.1.1.2	cell.organisation.cytoskeleton.actin.actin depolymerizing factors	medtr2g028670.1	2.182	2.62263	cofilin/actin-depolymerizing factor-like protein
31.1.1.1.2	cell.organisation.cytoskeleton.actin.actin depolymerizing factors	medtr8g088210.2	-	1.93015	cofilin/actin-depolymerizing factor-like protein
31.1.1.1.3	cell.organisation.cytoskeleton.actin.actin binding	medtr2g036860.2	0.434	0.745027	actin filament bundling protein P-115-ABP
31.1.1.1.3	cell.organisation.cytoskeleton.actin.actin binding	medtr3g463530.1	0.396	0.531769	actin filament bundling protein P-115-ABP
31.1.1.2	cell.organisation.cytoskeleton.mikrotubuli	medtr4g017630.1	1.317	1.28003	tubulin beta-1 chain
31.1.1.2	cell.organisation.cytoskeleton.mikrotubuli	medtr4g019090.1	1.611	1.8853	tubulin beta-1 chain
31.1.1.2	cell.organisation.cytoskeleton.mikrotubuli	medtr4g019110.1	2.954	1.72974	tubulin beta-1 chain
31.1.1.2	cell.organisation.cytoskeleton.mikrotubuli	medtr8g107250.1	9.505	-	tubulin
31.1.1.2.6	cell.organisation.cytoskeleton.mikrotubuli.MAP65	medtr5g093860.1	2.36	0.785987	microtubule associated protein, MAP65/ASE1 family protein
31.4	cell.vesicle transport	medtr1g026840.1	-	0.677479	ENTH/VHS/GAT family protein
31.4	cell.vesicle transport	medtr1g066460.2	0.772	-	syntaxin of plants protein
31.4	cell.vesicle transport	medtr2g088700.1	1.869	-	syntaxin of plants 122 protein
31.4	cell.vesicle transport	medtr3g088805.1	0.491	0.376141	ENTH/VHS/GAT family protein
31.4	cell.vesicle transport	medtr4g025850.2	-	0.497205	SNAP receptor complex protein
31.4	cell.vesicle transport	medtr4g071130.1	2.239	-	coatomer subunit alpha-like protein
31.4	cell.vesicle transport	medtr4g102810.1	0.333	0.402091	Ara4-interacting protein
31.4	cell.vesicle transport	medtr4g123910.1	0.575	0.603468	novel plant SNARE-like protein
31.4	cell.vesicle transport	medtr7g072310.2	0.461	-	ENTH/VHS/GAT family protein
31.4	cell.vesicle transport	medtr7g084590.1	-	0.435791	syntaxin of plants protein
31.4	cell.vesicle transport	medtr8g031190.2	0.374	0.411047	syntaxin of plants protein
31.4	cell.vesicle transport	medtr8g072250.1	0.275	0.470041	AP-4 complex subunit epsilon
31.4	cell.vesicle transport	medtr8g494210.2	0.296	0.452556	auxilin-like protein
33.1	development.storage proteins	medtr8g007065.1	6.453	-	patatin-like phospholipase
33.1	development.storage proteins	medtr8g007090.1	2.373	8.09717	patatin-like phospholipase
33.1	development.storage proteins	medtr8g007125.1	10	6.98413	patatin-like phospholipase
33.1	development.storage proteins	medtr8g088860.1	3.298	2.00823	glutelin type-B-like protein
34.2	transport.porins	medtr5g015580.1	-	2.91346	porin/voltage-dependent anion-selective channel protein
34.2	transport.porins	medtr6g011390.1	1.319	4.97482	porin/voltage-dependent anion-selective channel protein
34.2	transport.porins	medtr7g009330.1	2.891	4.1453	porin/voltage-dependent anion-selective channel protein
34.2	transport.porins	medtr8g469150.1	2.975	4.68617	porin/voltage-dependent anion-selective channel protein
