# Supplementary material for: Proteomic Analysis of Alfalfa (Medicago sativa L.) Roots in Response to Rhizobium Nodulation and Salt Stress
Source: Genes (Basel). 2022 Nov 2;13(11):2004. doi: 10.3390/genes13112004 (PMC9690670; doi:10.3390/genes13112004)
Supplement: Supplementary file 1 [file genes-13-02004-s001.zip › Supplementary Table S4.xlsx]

## Sheet: Sheet1
Table S4: Salt stress-responsive proteins involved in different pathways with MapMan analysis in NA and NN plants. NA: alfalfa plants with active nodules; NN: alfalfa plants without nodules. CK: normal growth conditions; S: salt stress conditions
BinCode	BinName	Protein ID	S_ NN vs CK_NN	S_ NA vs CK_NA	Annotation
7.1.2	OPP.oxidative PP.6-phosphogluconolactonase	medtr1g028330.1	1.34307	-	glucosamine-6-phosphate isomerase/6-phosphogluconolactonase
7.1.3	OPP.oxidative PP.6-phosphogluconate dehydrogenase	medtr7g017900.2	2.14546	-	decarboxylating-like 6-phosphogluconate dehydrogenase
7.1.3	OPP.oxidative PP.6-phosphogluconate dehydrogenase	medtr8g099185.1	1.60161	-	decarboxylating-like 6-phosphogluconate dehydrogenase
7.1.3	OPP.oxidative PP.6-phosphogluconate dehydrogenase	medtr8g102470.1	4.87816	-	6-phosphogluconate dehydrogenase NAD-binding domain protein
11.1.1.2.3	lipid metabolism.FA synthesis and FA elongation.Acetyl CoA Carboxylation.heteromeric Complex.Biotin Carboxyl Carrier Protein	medtr7g080290.1	-	1.6177	biotin carboxyl carrier acetyl-CoA carboxylase
11.1.3	lipid metabolism.FA synthesis and FA elongation.ketoacyl ACP synthase	medtr1g103020.1	-	1.58212	3-oxoacyl-(acyl carrier) synthase II
11.1.6	lipid metabolism.FA synthesis and FA elongation.enoyl ACP reductase	medtr7g053290.1	2.81388	-	enoyl-acyl-carrier reductase
11.1.12	lipid metabolism.FA synthesis and FA elongation.ACP protein	medtr7g080760.1	2.28833	-	acyl carrier protein
11.1.13	lipid metabolism.FA synthesis and FA elongation.acyl-CoA binding protein	medtr5g026740.1	0.73165	2.00602	acyl-CoA-binding domain protein
13	amino acid metabolism	medtr1g112170.2	2.1926	1.81891	DS12 from 2D-PAGE of leaf protein, putative
13.1.1.1.2	amino acid metabolism.synthesis.central amino acid metabolism.GABA.GABA transaminase	medtr4g076100.2	1.69728	-	gamma-aminobutyrate transaminase
13.1.1.2.1	amino acid metabolism.synthesis.central amino acid metabolism.aspartate.aspartate aminotransferase	medtr3g110065.3	1.28281	1.7545	aspartate aminotransferase
13.1.1.3.1	amino acid metabolism.synthesis.central amino acid metabolism.alanine.alanine aminotransferase	medtr8g023140.1	2.07962	1.31037	alanine aminotransferase
13.1.1.3.11	amino acid metabolism.synthesis.central amino acid metabolism.alanine.alanine-glyoxylate aminotransferase	medtr3g089960.1	5.84602	-	chaperonin GroS
16.8.2	secondary metabolism.flavonoids.chalcones	medtr1g115820.1	2.36248	1.30634	chalcone-flavanone isomerase family protein
16.8.2	secondary metabolism.flavonoids.chalcones	medtr1g115850.1	1.83978	-	chalcone-flavanone isomerase family protein
16.8.2	secondary metabolism.flavonoids.chalcones	medtr3g083130.1	-	1.34797	aldo/keto reductase family oxidoreductase
16.8.2	secondary metabolism.flavonoids.chalcones	medtr4g072320.1	1.63591	-	aldo/keto reductase family oxidoreductase
16.8.2	secondary metabolism.flavonoids.chalcones	medtr5g097940.1	2.38663	-	aldo/keto reductase family oxidoreductase
16.8.3.1	secondary metabolism.flavonoids.dihydroflavonols.dihydroflavonol 4-reductase	medtr7g074710.1	1.66669	-	dihydroflavonol 4-reductase-like protein
16.8.3.1	secondary metabolism.flavonoids.dihydroflavonols.dihydroflavonol 4-reductase	medtr7g074870.1	2.82679	-	dihydroflavonol reductase
16.8.5.1	secondary metabolism.flavonoids.isoflavones.isoflavone reductase	medtr5g020740.1	2.10084	-	phenylcoumaran benzylic ether reductase-like protein Fi1
16.8.5.1	secondary metabolism.flavonoids.isoflavones.isoflavone reductase	medtr5g020800.1	-	1.43281	isoflavone reductase-like protein
17.7.1.2	hormone metabolism.jasmonate.synthesis-degradation.lipoxygenase	medtr8g018550.1	0.399605	-	seed linoleate 9S-lipoxygenase
17.7.1.2	hormone metabolism.jasmonate.synthesis-degradation.lipoxygenase	medtr8g018730.2	0.691108	1.23703	seed linoleate 9S-lipoxygenase
17.7.1.4	hormone metabolism.jasmonate.synthesis-degradation.allene oxidase cyclase	medtr5g053950.1	0.384393	-	allene oxide cyclase
18	Co-factor and vitamine metabolism	medtr2g017520.1	2.44586	-	pyridoxal biosynthesis protein PDX1, putative
18.2	Co-factor and vitamine metabolism.thiamine	medtr4g081130.1	-	1.87301	thiazole biosynthetic enzyme
18.3.1	Co-factor and vitamine metabolism.riboflavin.GTP cyclohydrolase II	medtr2g009270.1	3.64329	-	3,4-dihydroxy-2-butanone 4-phosphate synthase
20.1	stress.biotic	medtr3g118390.1	1.45175	-	Chitinase (Class I) / Hevein
20.1	stress.biotic	medtr4g013355.1	0.628637	-	disease resistance-responsive, dirigent domain protein
20.1	stress.biotic	medtr4g013385.1	1.5752	-	disease resistance response protein
20.1	stress.biotic	medtr4g013770.1	1.62678	-	disease resistance-responsive, dirigent domain protein
20.1	stress.biotic	medtr8g045520.1	1.91114	0.473436	pathogenesis-related protein bet V I family protein
20.1	stress.biotic	medtr8g045695.1	1.87105	0.58924	polyketide cyclase/dehydrase and lipid transporter
20.1.7	stress.biotic.PR-proteins	medtr1g099310.1	1.52997	-	chitinase
20.1.7	stress.biotic.PR-proteins	medtr2g040880.1	0.254285	2.24174	class III acidic endochitinase
20.1.7	stress.biotic.PR-proteins	medtr3g009050.1	2.63226	-	LRR receptor-like kinase
20.1.7	stress.biotic.PR-proteins	medtr4g023400.2	4.52802	-	disease resistance protein (TIR-NBS-LRR class)
20.1.7	stress.biotic.PR-proteins	medtr4g124920.2	2.56365	-	stress responsive A/B barrel domain protein
20.1.7.6.1	stress.biotic.PR-proteins.proteinase inhibitors.trypsin inhibitor	medtr6g065460.1	2.4418	-	Kunitz type trypsin inhibitor / Alpha-fucosidase
20.1.7.6.1	stress.biotic.PR-proteins.proteinase inhibitors.trypsin inhibitor	medtr6g078290.1	1.35107	-	Lipid transfer protein
20.2.1	stress.abiotic.heat	medtr1g015165.1	0.704769	1.39593	cytosolic class II small heat-shock protein
20.2.1	stress.abiotic.heat	medtr1g025430.1	0.80396	-	heat shock protein 81-2
20.2.1	stress.abiotic.heat	medtr2g005690.1	1.42834	1.49542	70 kDa heat shock protein
20.2.1	stress.abiotic.heat	medtr2g087660.1	0.495433	-	DnaJ-class molecular chaperone
20.2.1	stress.abiotic.heat	medtr3g052760.1	0.812737	1.64781	localized small heat shock protein
20.2.1	stress.abiotic.heat	medtr3g087030.1	0.687335	-	molecular chaperone Hsp40/DnaJ family protein
20.2.1	stress.abiotic.heat	medtr3g092460.1	-	1.8596	cytosolic class II small heat-shock protein
20.2.1	stress.abiotic.heat	medtr4g015840.1	0.549632	-	DnaJ heat shock family protein
20.2.1	stress.abiotic.heat	medtr4g063720.1	-	2.05492	heat shock cognate 70 kDa protein
20.2.1	stress.abiotic.heat	medtr5g004600.1	2.19546	-	chaperone protein dnaJ, putative
20.2.1	stress.abiotic.heat	medtr5g064060.1	-	2.09798	17.6 kDa class I heat shock protein
20.2.1	stress.abiotic.heat	medtr5g096430.1	-	1.80656	heat shock protein 81-2
20.2.1	stress.abiotic.heat	medtr7g024580.1	-	2.78176	heat shock cognate 70 kDa protein
20.2.1	stress.abiotic.heat	medtr7g099680.1	1.24386	1.84076	heat shock cognate 70 kDa protein
20.2.1	stress.abiotic.heat	medtr0004s0510.1	0.594536	1.91939	small heat shock protein
26.3	misc.gluco-, galacto- and mannosidases	medtr3g026400.2	0.449991	-	glycoside hydrolase family 1 protein
26.3.1	misc.gluco-, galacto- and mannosidases.alpha-galactosidase	medtr1g110980.1	0.622881	0.557575	alpha-glucosidase
26.3.1	misc.gluco-, galacto- and mannosidases.alpha-galactosidase	medtr5g057990.1	0.562937	-	alpha-glucosidase
26.3.2	misc.gluco-, galacto- and mannosidases.beta-galactosidase	medtr1g018200.1	0.414623	-	beta-like galactosidase
26.16	misc.myrosinases-lectin-jacalin	medtr3g463370.1	0.247962	-	legume lectin beta domain protein
26.16	misc.myrosinases-lectin-jacalin	medtr8g023510.1	0.272347	0.693094	legume lectin beta domain protein
28.1.3.1	DNA.synthesis/chromatin structure.histone.H1	medtr1g080700.1	0.647535	0.399532	linker histone H1 and h5 family protein
28.1.3.2.1	DNA.synthesis/chromatin structure.histone.core.H2A	medtr1g114050.1	1.21602	1.33196	core histone H2A/H2B/H3/H4
28.1.3.2.1	DNA.synthesis/chromatin structure.histone.core.H2A	medtr4g005910.1	3.84278	-	histone H2A
28.1.3.2.1	DNA.synthesis/chromatin structure.histone.core.H2A	medtr4g071150.1	0.527298	0.496957	core histone H2A/H2B/H3/H4
28.1.3.2.1	DNA.synthesis/chromatin structure.histone.core.H2A	medtr8g086640.1	-	0.612162	core histone H2A/H2B/H3/H4
28.1.3.2.4	DNA.synthesis/chromatin structure.histone.core.H4	medtr8g038460.1	1.96869	0.50568	histone H4 domain protein
29.2.1.1.1.1.17	protein.synthesis.ribosomal protein.prokaryotic.chloroplast.30S subunit.S17	medtr2g101770.1	1.99166	1.31483	30S ribosomal protein S17
29.2.1.1.1.2.11	protein.synthesis.ribosomal protein.prokaryotic.chloroplast.50S subunit.L11	medtr3g080800.1	-	0.739113	50S ribosomal protein L11P
29.2.1.1.3.2.35	protein.synthesis.ribosomal protein.prokaryotic.unknown organellar.50S subunit.L35	medtr7g086470.1	0.805592	-	50S ribosomal protein L25, putative
29.2.1.2.1.2	protein.synthesis.ribosomal protein.eukaryotic.40S subunit.S2	medtr8g105340.2	0.384842	-	40S ribosomal protein S2-4
29.2.1.2.1.5	protein.synthesis.ribosomal protein.eukaryotic.40S subunit.S5	medtr7g107380.1	1.81074	-	40S ribosomal protein S5-2
29.2.1.2.1.9	protein.synthesis.ribosomal protein.eukaryotic.40S subunit.S9	medtr3g005430.1	1.66893	0.725199	40S ribosomal S9-like protein
29.2.1.2.1.16	protein.synthesis.ribosomal protein.eukaryotic.40S subunit.S16	medtr8g106020.1	1.26379	-	30S ribosomal protein S9P
29.2.1.2.1.17	protein.synthesis.ribosomal protein.eukaryotic.40S subunit.S17	medtr1g058250.1	0.773662	-	40S ribosomal protein S17
29.2.1.2.1.18	protein.synthesis.ribosomal protein.eukaryotic.40S subunit.S18	medtr6g043210.1	2.94128	3.80824	ribosomal protein S13P/S18e
29.2.1.2.1.20	protein.synthesis.ribosomal protein.eukaryotic.40S subunit.S20	medtr4g034030.2	-	0.510964	40S ribosomal protein S20-2
29.2.1.2.1.27	protein.synthesis.ribosomal protein.eukaryotic.40S subunit.S27	medtr1g111970.1	0.51358	-	40S ribosomal protein S27-1
29.2.1.2.2.6	protein.synthesis.ribosomal protein.eukaryotic.60S subunit.L6	medtr3g094570.1	-	0.344717	60S ribosomal L6-like protein
29.2.1.2.2.6	protein.synthesis.ribosomal protein.eukaryotic.60S subunit.L6	medtr8g091910.1	-	0.405938	60S ribosomal L6-like protein
29.2.1.2.2.12	protein.synthesis.ribosomal protein.eukaryotic.60S subunit.L12	medtr4g059400.1	0.765812	0.686585	60S ribosomal L12-like protein
29.2.1.2.2.13	protein.synthesis.ribosomal protein.eukaryotic.60S subunit.L13	medtr7g111590.2	-	0.520281	60S ribosomal L13-like protein
29.2.1.2.2.17	protein.synthesis.ribosomal protein.eukaryotic.60S subunit.L17	medtr8g080460.1	0.704084	0.44586	60S ribosomal protein L17A
29.2.1.2.2.23	protein.synthesis.ribosomal protein.eukaryotic.60S subunit.L23	medtr7g098290.2	0.366579	-	60S ribosomal L23-like protein
29.2.1.2.2.28	protein.synthesis.ribosomal protein.eukaryotic.60S subunit.L28	medtr2g100410.1	0.270238	-	60S ribosomal L28-like protein
29.2.1.2.2.30	protein.synthesis.ribosomal protein.eukaryotic.60S subunit.L30	medtr7g021030.2	0.366772	-	ribosomal protein L7Ae/L30e/S12e/Gadd45 family protein
29.2.1.2.2.35	protein.synthesis.ribosomal protein.eukaryotic.60S subunit.L35	medtr4g062410.1	1.56687	-	60S ribosomal L35-like protein
29.2.1.2.2.38	protein.synthesis.ribosomal protein.eukaryotic.60S subunit.L38	medtr4g068040.1	-	0.180794	60S ribosomal protein L38A
29.2.1.2.2.57	protein.synthesis.ribosomal protein.eukaryotic.60S subunit.L7A	medtr7g027235.1	0.428754	-	ribosomal protein L7Ae/L30e/S12e/Gadd45 family protein
29.2.1.2.2.80	protein.synthesis.ribosomal protein.eukaryotic.60S subunit.P0	medtr3g108280.1	-	1.57533	60S acidic ribosomal protein P0-1
29.2.1.2.2.81	protein.synthesis.ribosomal protein.eukaryotic.60S subunit.P1	medtr3g092600.1	-	0.791895	60S acidic ribosomal protein
29.2.1.2.2.82	protein.synthesis.ribosomal protein.eukaryotic.60S subunit.P2	medtr2g085085.1	1.30608	0.765474	60S acidic ribosomal protein
29.2.1.2.2.141	protein.synthesis.ribosomal protein.eukaryotic.60S subunit.L4/L1	medtr1g066990.1	0.504244	-	60S ribosomal L4-like protein
29.2.1.2.2.523	protein.synthesis.ribosomal protein.eukaryotic.60S subunit.L23A	medtr4g063060.1	-	0.264079	60S ribosomal protein L23a-2
29.2.1.2.2.535	protein.synthesis.ribosomal protein.eukaryotic.60S subunit.L35A	medtr0699s0020.1	0.593743	-	60S ribosomal protein L35a-3
29.2.1.99.2.23	protein.synthesis.ribosomal protein.unknown.large subunit.L23	medtr3g087190.1	-	3.47222	50S ribosomal protein L23
29.5.1	protein.degradation.subtilases	medtr3g102810.1	0.459054	-	subtilisin-like serine protease
29.5.1	protein.degradation.subtilases	medtr4g073540.1	0.367209	-	subtilisin-like serine protease
29.5.1	protein.degradation.subtilases	medtr4g095360.1	0.701632	1.58745	subtilisin-like serine protease
29.5.1	protein.degradation.subtilases	medtr7g081750.1	0.723766	-	subtilisin-like serine protease
29.5.1	protein.degradation.subtilases	medtr8g021130.1	0.671821	-	subtilisin-like serine protease
29.5.11	protein.degradation.ubiquitin	medtr3g098780.3	-	1.56952	ubiquitin-conjugating enzyme E2, putative
29.5.11	protein.degradation.ubiquitin	medtr8g075390.1	-	1.48892	26S proteasome non-ATPase regulatory subunit-like protein
29.5.11.1	protein.degradation.ubiquitin.ubiquitin	medtr3g053520.1	0.648936	-	small ubiquitin-like modifier 3
29.5.11.2	protein.degradation.ubiquitin.E1	medtr5g072480.3	-	2.7162	ubiquitin-activating enzyme E1 1
29.5.11.3	protein.degradation.ubiquitin.E2	medtr1g058100.2	-	0.823714	ubiquitin-conjugating enzyme
29.5.11.3	protein.degradation.ubiquitin.E2	medtr2g078010.3	0.824019	-	ubiquitin-conjugating enzyme
29.5.11.3	protein.degradation.ubiquitin.E2	medtr5g019480.2	-	1.87548	ubiquitin-conjugating enzyme
29.5.11.4.3.1	protein.degradation.ubiquitin.E3.SCF.SKP	medtr5g022730.1	1.80134	1.31771	SCF ubiquitin ligase, SKP1 component
29.5.11.20	protein.degradation.ubiquitin.proteasom	medtr1g009010.1	2.87023	1.55281	26S proteasome non-ATPase regulatory subunit-like protein
29.5.11.20	protein.degradation.ubiquitin.proteasom	medtr1g022410.1	1.9223	-	20S proteasome subunit alpha type 1
29.5.11.20	protein.degradation.ubiquitin.proteasom	medtr1g112250.2	3.25736	-	20S proteasome subunit alpha
29.5.11.20	protein.degradation.ubiquitin.proteasom	medtr2g060830.1	2.03795	-	proteasome subunit alpha type-6-A protein
29.5.11.20	protein.degradation.ubiquitin.proteasom	medtr2g098010.1	1.54365	-	proteasome subunit beta protein
29.5.11.20	protein.degradation.ubiquitin.proteasom	medtr3g109210.1	1.52787	-	proteasome subunit beta protein
29.5.11.20	protein.degradation.ubiquitin.proteasom	medtr4g078780.3	-	2.81467	26S proteasome regulatory subunit S2 1B
29.5.11.20	protein.degradation.ubiquitin.proteasom	medtr5g016590.1	-	1.6326	20S proteasome subunit alpha
29.5.11.20	protein.degradation.ubiquitin.proteasom	medtr6g024135.1	1.907	-	20S proteasome subunit alpha
29.5.11.20	protein.degradation.ubiquitin.proteasom	medtr6g084450.1	2.1892	-	proteasome subunit beta protein
29.5.11.20	protein.degradation.ubiquitin.proteasom	medtr7g088490.1	5.29704	-	proteasome beta type-3 subunit
29.5.11.20	protein.degradation.ubiquitin.proteasom	medtr8g075320.1	2.14196	-	proteasome subunit alpha type-7-A protein
29.5.11.20	protein.degradation.ubiquitin.proteasom	medtr8g106120.3	0.564898	-	26S proteasome regulatory complex component
29.5.11.20	protein.degradation.ubiquitin.proteasom	medtr0167s0060.1	1.39354	0.805925	20S proteasome alpha subunit E1
29.6	protein.folding	medtr1g017390.1	-	1.49156	TCP-1/cpn60 chaperonin family protein
29.6	protein.folding	medtr1g061850.1	-	4.29074	FKBP-type peptidyl-prolyl cis-trans isomerase
29.6	protein.folding	medtr1g090130.1	2.17131	-	TCP-1/cpn60 chaperonin family protein
29.6	protein.folding	medtr1g090140.1	-	1.38408	TCP-1/cpn60 chaperonin family protein
29.6	protein.folding	medtr2g009390.1	0.56453	0.773354	FKBP-type peptidyl-prolyl cis-trans isomerase
29.6	protein.folding	medtr2g013540.1	1.90949	-	TCP-1/cpn60 chaperonin family protein
29.6	protein.folding	medtr2g043230.1	-	0.821688	GroES chaperonin
29.6	protein.folding	medtr3g007250.1	1.30473	-	prefoldin
29.6	protein.folding	medtr3g110030.1	-	3.67311	GroES chaperonin
29.6	protein.folding	medtr4g057970.1	-	1.68706	ruBisCO large subunit-binding protein protein
29.6	protein.folding	medtr4g063720.1	-	2.05492	heat shock cognate 70 kDa protein
29.6	protein.folding	medtr4g124910.1	-	1.44387	GroES chaperonin
29.6	protein.folding	medtr5g087560.1	-	1.77285	TCP-1/cpn60 chaperonin family protein
29.6	protein.folding	medtr5g094860.1	-	0.639605	tubulin folding cofactor A
29.6	protein.folding	medtr7g024580.1	-	2.78176	heat shock cognate 70 kDa protein
29.6	protein.folding	medtr7g089300.1	1.2599	1.85366	GroES chaperonin
29.6	protein.folding	medtr7g099680.1	1.24386	1.84076	heat shock cognate 70 kDa protein
29.6	protein.folding	medtr8g088270.1	2.66002	2.15209	TCP-1/cpn60 chaperonin family protein
30.7	signaling.14-3-3 proteins	medtr3g099380.1	3.32341	-	general regulatory factor 2
30.7	signaling.14-3-3 proteins	medtr3g100620.1	4.71866	-	general regulatory factor 2
30.7	signaling.14-3-3 proteins	medtr5g044160.1	6.69492	-	14-3-like protein GF14
30.7	signaling.14-3-3 proteins	medtr5g064580.1	5.71558	-	general regulatory factor 2
31.1.1.2	cell.organisation.cytoskeleton.microtubuli	medtr4g017630.1	1.21035	1.25345	tubulin beta-1 chain
31.1.1.2	cell.organisation.cytoskeleton.microtubuli	medtr4g019110.1	1.45519	1.2246	tubulin beta-1 chain
31.1.1.2.6	cell.organisation.cytoskeleton.microtubuli.MAP65	medtr5g093860.1	2.47328	-	microtubule associated protein, MAP65/ASE1 family protein
31.1.1.2.10.1	cell.organisation.cytoskeleton.microtubuli.organizers.tonneau	medtr1g116240.1	-	3.64259	tonneau protein 1b
33.1	development.storage proteins	medtr8g007065.1	4.5463	-	patatin-like phospholipase
33.1	development.storage proteins	medtr8g007090.1	0.594217	1.97066	patatin-like phospholipase
33.1	development.storage proteins	medtr8g088860.1	2.11105	-	glutelin type-B-like protein
34.1.1	transport.p- and v-ATPases.H+-transporting two-sector ATPase	medtr5g009720.1	-	0.473981	archaeal/vacuolar-type H+-ATPase subunit E
34.1.1.1	transport.p- and v-ATPases.H+-transporting two-sector ATPase.subunit B	medtr1g112870.2	1.39926	-	archaeal/vacuolar-type H+-ATPase subunit B
34.1.1.4	transport.p- and v-ATPases.H+-transporting two-sector ATPase.subunit E	medtr5g009720.1	-	0.473981	archaeal/vacuolar-type H+-ATPase subunit E
34.2	transport.porins	medtr5g015580.1	0.281673	-	porin/voltage-dependent anion-selective channel protein
34.2	transport.porins	medtr6g011390.1	0.32312	-	porin/voltage-dependent anion-selective channel protein
34.2	transport.porins	medtr7g009330.1	0.794137	1.72798	porin/voltage-dependent anion-selective channel protein
34.2	transport.porins	medtr8g469150.1	0.694388	-	porin/voltage-dependent anion-selective channel protein
